# Supplementary material for: eMERGE Phenome-Wide Association Study (PheWAS) identifies clinical associations and pleiotropy for stop-gain variants
Source: BMC Med Genomics. 2016 Aug 12;9(Suppl 1):32. doi: 10.1186/s12920-016-0191-8 (PMC4989894; doi:10.1186/s12920-016-0191-8)
Supplement: Additional file 1: Table S1. — Distribution of samples across the two datasets. (XLSX 44 kb) [file 12920_2016_191_MOESM1_ESM.xlsx]

## Sheet: Table 1
Supplementary Table 1: Distribution of samples across the two datasets
	Dataset 1					Dataset 2
	EA	AA	HA	Other	Total	EA	AA	HA	Other	Total
BCH	7	2	3	2	12	6	2	3	2	13
CCHMC	108	7	NA	12	127	106	10	2	15	133
CHOP	13	13	NA	NA	26	12	11	1	1	25
Geisinger	1510	5	7	1	1523	1511	4	6	2	1523
Group Health	1437	53	28	68	1586	1437	656	28	64	1585
Marshfield	2085	1	7	19	2102	2075	1	7	10	2093
Mayo	3187	10	7	175	3379	3189	9	6	172	3376
MtSinai	330	1954	615	120	3019	329	1962	625	121	3037
Northwestern	1973	279	18	3	2273	1971	283	19	2	2275
Vanderbilt	4733	1349	49	346	6477	4730	1345	49	347	6471
Total	15383	3673	734	736	20526	15366	3683	746	736	20531
