# Supplementary material for: eMERGE Phenome-Wide Association Study (PheWAS) identifies clinical associations and pleiotropy for stop-gain variants
Source: BMC Med Genomics. 2016 Aug 12;9(Suppl 1):32. doi: 10.1186/s12920-016-0191-8 (PMC4989894; doi:10.1186/s12920-016-0191-8)
Supplement: Additional file 2: Table S2. — Annotation of 20 variants (excluding 5 proof of principle variants) from different prediction tools. (XLSX 55 kb) [file 12920_2016_191_MOESM2_ESM.xlsx]

## Sheet: Table 2 
Supplementary Table 2: Annotation of 20 variants (excluding 5 proof of princple variants) from different prediction tools
Merged Genotyped Data: STOP_GAINED snp list from dbSNP137
						BodyMap 2.0																							snpEff (-canon option)				GEMINI - snpEff input				VAT				SeattleSeq (NCBI37 / hg19)							ANNOVAR
						Normalized Expression Values																							http://snpeff.sourceforge.net/SnpEff_manual.html				http://gemini.readthedocs.org/en/latest/				http://vat.gersteinlab.org/				http://gvsbatch.gs.washington.edu/SeattleSeqAnnotation138/index.jsp							http://www.openbioinformatics.org/annovar/
Chr	SNP	BP		BP	dbSNP Allele	Stop Gained Allele	MAF	Average Expression over all Tissues	RS Number	Gene Stable ID	Gene Symbol	Ensembl Transcript	leukocyte	ovary	lymph_node	breast	kidney	liver	skeletal_muscle	heart	brain	prostate	lung	thyroid	colon	testis	adipose	adrenal	REF	ALT	Gene	Effect	REF	ALT	Gene	Effect	REF	ALT	Gene	Effect	REF	ALT	Gene	Function GVS (calculated - http://gvsbatch.gs.washington.edu/SeattleSeqAnnotation138/HelpInputFiles.jsp#GVS-FUNCTION)	Function dbSNP	#Uploaded_variation	Location	REF	ALT
chr1	rs35986308	112045655	rs35986308	112045655	G/A	T	0.0668	1.25625	35986308	ENSG00000121933	ADORA3	ENST00000241356	2	3	0.7	0.3	2	1	0	0.8	3	3	0.1	0.6	0.9	0	2	0.7	T	C	ADORA3	non_synonymous_coding	T	C	ADORA3	non_syn_coding	T	C	ADORA3	nonsynonymous	G	C	ADORA3	missense,intron,missense,missense,intron,intron,intron	stop-gained,intron-variant,stop-gained,unknown,unknown,unknown,unknown	rs35986308	1:112045655	T	C
chr1	rs10430458	159799808	rs10430458	159799808	C/T	T	0.0004334	1.95625	10430458	ENSG00000158714	SLAMF8	ENST00000289707	2	7	3	2	5	0.6	0.3	2	0.6	1	0.7	0.7	0.6	0.8	2	3	T	C	C1orf204	downstream,synonymous_coding,	T	C	C1orf204	downstream	T	C	SLAMF8	synonymous	C	C	SLAMF8	stop-gained	stop-gained,unknown	rs10430458	1:159799808	T	C
chr1	rs41257904	196927185	rs41257904	196927185	G/T	T	0.00695	26.8125	41257904	ENSG00000080910	CFHR2	ENST00000367415	0	0	0	0	0	429	0	0	0	0	0	0	0	0	0	0	T	G	CFHR2	synonymous_coding	T	G	CFHR2	synonymous_coding	T	G	CFHR2	synonymous	G	G	CFHR2	stop-gained	stop-gained,unknown,unknown	rs41257904	1:196927185	T	G
chr2	rs2230818	9667930	rs2230818	9667930	T/A/C	T	0.2131	8.3125	2230818	ENSG00000151694	ADAM17	ENST00000310823	16	8	11	7	5	2	5	4	7	6	11	11	6	11	16	7	C	T	ADAM17	synonymous_coding	C	T	ADAM17	synonymous_coding	C	T	ADAM17	synonymous	T	T	ADAM17	missense	missense/stop-gained	rs2230818	2:9667930	C	T
chr3	rs35389534	49842325	rs35389534	49842325	G/T	T	0.06676	1.3125	35389534	ENSG00000185614	FAM212A	ENST00000333323	1	1	2	2	0.9	0.3	1	0.8	0.8	2	1	0.8	0.8	2	0.6	4	T	G	UBA7	downstream,downstream,synonymous_coding	T	G	UBA7	downstream	T	G	C3orf54	synonymous	G	G	FAM212A	stop-gained	stop-gained	rs35389534	3:49842325	T	G
chr3	rs1043261	53899276	rs1043261	53899276	C/T	T	0.07879	2.9	1043261	ENSG00000056736	IL17RB	ENST00000288167	1	1	2	0.6	18	7	0.5	0.9	6	1	1	2	1	2	0.4	2	T	C	ACTR8	downstream,synonymous_coding,	T	C	ACTR8	downstream	T	C	IL17RB	synonymous	C	C	IL17RB/ACTR8	stop-gained,stop-gained,stop-gained,stop-gained,intron	stop-gained,unknown,unknown,unknown,unknown	rs1043261	3:53899276	T	C
chr3	rs2229519	81698130	rs2229519	81698130	T/A/C	T	0.2938	11.8125	2229519	ENSG00000114480	GBE1	ENST00000429644	5	4	7	32	14	9	22	11	3	8	14	10	13	8	25	4	C	T	GBE1	synonymous_coding	C	T	GBE1	synonymous_coding	C	T	GBE1	synonymous	T	T	GBE1	missense	stop-gained,unknown	rs2229519	3:81698130	C	T
chr4	rs1861050	15482360	rs1861050	15482360	C/T	T	0.07882	0.25625	1861050	ENSG00000048342	CC2D2A	ENST00000389652	0	0	0.8	0.3	0	0	0	0.1	0.2	1	0	0.2	0.8	0.3	0.4	0	T	C	CC2D2A	synonymous_coding	T	C	CC2D2A	synonymous_coding	T	C	CC2D2A	synonymous	C	C	CC2D2A	synonymous,synonymous,stop-gained,synonymous,synonymous,synonymous,synonymous	synonymous-codon,synonymous-codon,stop-gained,unknown,unknown,unknown,unknown	rs1861050	4:15482360	T	C
chr10	rs12240276	4889403	rs12240276	4889403	C/T	T	0.1137	0.4	12240276	ENSG00000165568	AKR1E2	ENST00000298375	0.2	0.1	0.1	0	0.2	0.1	0	0.1	0	0	0	0.2	0.1	4	0.6	0.7	T	C	AKR1E2	synonymous_coding	T	C	AKR1E2	synonymous_coding	T	C	AKR1CL2	synonymous	C	C	AKR1E2	stop-gained,stop-gained,stop-gained,non-coding-exon,non-coding-exon,non-coding-exon	stop-gained,stop-gained,stop-gained,nc-transcript-variant,nc-transcript-variant,nc-transcript-variant	rs12240276	10:4889403	T	C
chr11	rs6256	13514053	rs6256	13514053	G/A/T	T	0.1405	58.1313	6256	ENSG00000152266	PTH	ENST00000282091	0	0	0	0	0	0	0	0	0	0	0	930	0.1	0	0	0	T	G	PTH	synonymous_coding	T	G	PTH	synonymous_coding	T	G	PTH	synonymous	G	G	PTH	synonymous	stop-gained	rs6256	11:13514053	T	G
chr11	rs5219	17409572	rs5219	17409572	T/C	T	0.3223	2.7375	5219	ENSG00000187486	KCNJ11	ENST00000339994	0.2	0.8	0.2	1	0.5	0.1	25	2	2	1	0.3	7	0.3	0.7	2	0.7	T	C	ABCC8	downstream,non_synonymous_coding,	T	C	KCNJ11	non_syn_coding	T	C	KCNJ11	nonsynonymous	T	C	KCNJ11	missense,intron,missense	missense,intron-variant,unknown	rs5219	11:17409572	T	C
chr11	rs35233100	47306630	rs35233100	47306630	C/T	T	0.05283	0.15625	35233100	ENSG00000110514	MADD	ENST00000311027	0	0.5	0	0	0	0	0	2	0	0	0	0	0	0	0	0	T	C	MADD	synonymous_coding	T	C	MADD	synonymous_coding	T	C	MADD	synonymous	C	C	MADD	intron,intron,stop-gained,	intron-variant,intron-variant,stop-gained,stop-gained,intron-variant,intron-variant,stop-gained,intron-variant,stop-gained,stop-gained,unknown	rs35233100	11:47306630	T	C
chr14	rs1811890	24470138	rs1811890	24470138	C/T	T	0.08536	0.6875	1811890	ENSG00000187630	DHRS4L2	ENST00000335125	0	0	0	3	0	4	3	0	1	0	0	0	0	0	0	0	T	C	DHRS4L2	synonymous_coding	T	C	DHRS4L2	synonymous_coding	T	C	DHRS4L2	synonymous	C	C	DHRS4L2	stop-gained,stop-gained,intron,stop-gained	stop-gained,stop-gained,intron-variant,stop-gained	rs1811890	14:24470138	T	C
chr15	rs3812907	97327393	rs3812907	97327393	C/T	T	0.08208	4.9	3812907	ENSG00000185594	SPATA8	ENST00000328504	0	0.1	0	0	0	0	0	0	0	0.1	0	0	0.1	78	0.1	0	T	C	SPATA8	synonymous_coding	T	C	SPATA8	synonymous_coding	T	C	SPATA8	synonymous	C	C	SPATA8	stop-gained	stop-gained	rs3812907	15:97327393	T	C
chr1	rs12060879	168665811	rs12060879	168665811	G/A/C	G	0.1706	73.9125	12060879	ENSG00000143196	DPT	ENST00000367817	0	72	14	373	6	3	3	23	0.6	63	35	56	277	69	98	90	A	G	DPT	synonymous_coding	A	G	DPT	synonymous_coding	A	G	DPT	synonymous	G	G	DPT	synonymous	stop-gained/synonymous-codon	rs12060879	1:168665811	A	G
chr2	rs11552518	26455127	rs11552518	26455127	G/A/C	G	0.04725	88.125	11552518	ENSG00000084754	HADHA	ENST00000380649	94	49	84	90	74	63	175	178	44	80	53	91	76	72	122	65	A	G	HADHA	synonymous_coding	A	G	HADHA	synonymous_coding	A	G	HADHA	synonymous	G	G	HADHA	synonymous,splice-donor,synonymous	stop-gained/synonymous-codon,unknown,unknown	rs11552518	2:26455127	A	G
chr7	rs1137617	150648198	rs1137617	150648198	A/C/G	G	0.359	0.08125	1137617	ENSG00000055118	KCNH2	ENST00000262186	0	0	0	0	0	0	0	0.9	0	0.4	0	0	0	0	0	0	A	G	KCNH2	synonymous_coding	A	G	KCNH2	synonymous_coding	A	G	KCNH2	synonymous	A	G	KCNH2	synonymous	stop-gained/synonymous-codon	rs1137617	7:150648198	A	G
chr9	rs75835777	130289485	rs75835777	130289485	G/A/C	G	0.06663	5.48125	75835777	ENSG00000136830	FAM129B	ENST00000373312	2	3	5	3	5	0.8	0.9	3	2	0	17	29	6	3	4	4	A	G	FAM129B	synonymous_coding	A	G	FAM129B	synonymous_coding	A	G	FAM129B	synonymous	G	G	FAM129B	synonymous	stop-gained/synonymous-codon,stop-gained/synonymous-codon,unknown	rs75835777	9:130289485	A	G
chr19	rs11542188	7992126	rs11542188	7992126	G/A/C	G	0.1015	0.23125	11542188	ENSG00000104980	TIMM44	ENST00000270538	0	0	0	0.6	0	0.4	0	0	0	0	0.7	2	0	0	0	0	A	G	SNAPC2	downstream,synonymous_coding,upstream	A	G	SNAPC2	downstream	A	G	TIMM44	synonymous	G	G	TIMM44	synonymous	stop-gained/synonymous-codon	rs11542188	19:7992126	A	G
chr20	rs1051419	10620386	rs1051419	10620386	A/C/G	G	0.4052	12	1131695	ENSG00000101384	JAG1	ENST00000254958	1	13	11	16	13	1	4	6	4	20	22	10	21	13	22	15	A	G	JAG1	synonymous_coding	A	G	JAG1	synonymous_coding	A	G	JAG1	synonymous	A	G	JAG1	synonymous	stop-gained/synonymous-codon	rs1051419	20:10620386	A	G
chr11	rs1980091	72288599	rs1980091	72288599	G/A/C/T	A	0.2685	0.125	1980091	ENSG00000186642	PDE2A	ENST00000334456	0	0	0	0	0	0	0	0	2	0	0	0	0	0	0	0	A	G	PDE2A	synonymous_coding	A	G	PDE2A	synonymous_coding	A	G	PDE2A	synonymous	G	G	PDE2A	synonymous	stop-gained/synonymous-codon,stop-gained/synonymous-codon,stop-gained/synonymous-codon,stop-gained/synonymous-codon,unknown,unknown,unknown,unknown,unknown	rs1980091	11:72288599	A	G
chr12	rs7971022	56089344	rs7971022	56089344	A/G/T	A	0.02355	7.3125	7971022	ENSG00000135424	ITGA7	ENST00000257879	0	0	2	11	0	0	35	32	3	0	1	12	4	4	8	5	G	A	ITGA7	synonymous_coding	G	A	ITGA7	synonymous_coding	G	A	ITGA7	synonymous	A	A	ITGA7	synonymous	stop-gained/synonymous-codon,stop-gained/synonymous-codon,stop-gained/synonymous-codon,unknown,unknown,unknown,unknown,unknown,unknown,unknown,unknown,unknown,unknown,unknown,unknown	rs7971022	12:56089344	G	A
chr13	rs80072371	46287373	rs80072371	46287373	C/A	A	0.1963	0.8125	80072371	ENSG00000174015	SPERT	ENST00000310521	0	0	0	0	0	0	0	0	0	0	0	0	0	13	0	0	A	C	SPERT	synonymous_coding	A	C	SPERT	synonymous_coding	A	C	SPERT	synonymous	C	C	SPERT	stop-gained	stop-gained,unknown,unknown	rs80072371	13:46287373	A	C
chr16	rs4985556	70694000	rs4985556	70694000	C/A	A	0.09271	-0.5	4985556	ENSG00000157368	IL34	ENST00000288098	0	0	0	-0.8	-0.6	0	-0.4	-0.1	-2	0	0	-0.1	0	0	0	-4	A	C	MTSS1L	downstream,synonymous_coding,	A	C	MTSS1L	downstream	A	C	IL34	synonymous	C	C	IL34	stop-gained	stop-gained,stop-gained,stop-gained,unknown	rs4985556	16:70694000	A	C
chr16	rs2270416	89261482	rs2270416	89261482	C/A	A	0.03701	1.1	2270416	ENSG00000129910	CDH15	ENST00000289746	0	0	0.1	0.2	0.1	0.1	16	0	0	0	0	0.7	0	0.3	0	0.1	A	C	SLC22A31	downstream,synonymous_coding,	A	C	SLC22A31	downstream	A	C	CDH15	synonymous	C	C	CDH15	stop-gained	stop-gained	rs2270416	16:89261482	A	C
[truncated: 10 more columns]
