# Supplementary material for: eMERGE Phenome-Wide Association Study (PheWAS) identifies clinical associations and pleiotropy for stop-gain variants
Source: BMC Med Genomics. 2016 Aug 12;9(Suppl 1):32. doi: 10.1186/s12920-016-0191-8 (PMC4989894; doi:10.1186/s12920-016-0191-8)
Supplement: Additional file 3: Table S3. — Dataset 1 results at p-value significance of 0.01. (XLSX 67 kb) [file 12920_2016_191_MOESM3_ESM.xlsx]

## Sheet: Table 3
Supplementary Table 3: Dataset 1 results at pvalue significance of 0.01
Gene	SNP	ICD-9 Code Category	ICD-9 Category Description	ICD-9 Code	ICD-9 Code Description	CHR:BP	Coded Allele:MAF	Beta	SE	P-value	Odds Ratio	OR 95% Confidence Interval	Cases	Controls	GWAS trait
NA	rs328	272	Disorders of lipoid metabolism	272.1	Pure hyperglyceridemia	8:19819724	G:0.0972208	-0.651743	0.153662	2.59456e-06	0.521137	0.39, 0.70	394	19360	NA
NA	rs2814778	701	Other hypertrophic and atrophic conditions of skin	701.9	Unspecified hypertrophic and atrophic conditions of skin	1:159174683	C:0.173807	-1.49726	0.337472	5.32949e-05	0.223742	0.12, 0.43	240	18738	NA
GBE1	rs2229519	459	Other disorders of circulatory system	459.81	VENOUS INSUFFICIENCY NOS	3:81698130	C:0.297754	-0.287263	0.0726806	5.56528e-05	0.750314	0.65, 0.87	532	19147
CDH15	rs2270416	550	HERNIA OF ABDOMINOPELVIC CAVITY	550.9	Unilateral or unspecified inguinal hernia, without mention of obstruction or gangrene (not specified as recurrent)	16:89261482	A:0.0363258	0.626682	0.145411	7.78173e-05	1.87139	1.41, 2.49	505	19412
GBE1	rs2229519	389	Hearing loss	389.2	Mixed conductive and sensorineural hearing loss	3:81698130	C:0.29805	-0.795011	0.213869	0.000119277	0.451576	0.30, 0.69	69	20191
KCNH2	rs1137617	477	Allergic rhinitis	477.9	ALLERGIC RHINITIS NOS	7:150648198	A:0.338127	-0.166682	0.0450979	0.000194671	0.846469	0.77, 0.92	1436	16331
DHRS4L2	rs1811890	707	Chronic ulcer of skin	707.19	Ulcer of other part of lower limb	14:24470138	T:0.0453188	-2.57707	1.31451	0.000359782	0.0759963	0.01, 1.00	67	19020
CDH15	rs2270416	721	Spondylosis and allied disorders	721.3	Lumbosacral spondylosis without myelopathy	16:89261482	A:0.0372096	0.454261	0.119976	0.000472745	1.57501	1.24, 1.99	745	17933
IL17RB	rs1043261	585	Chronic kidney disease (CKD)	585.3	Chronic kidney disease, Stage III (moderate)	3:53899276	T:0.0852846	-0.267437	0.0798691	0.000485409	0.765339	0.65, 0.90	1317	18499
TIMM44	rs11542188	714	Rheumatoid arthritis and other inflammatory polyarthropathies	714	Rheumatoid arthritis	19:7992126	A:0.0723898	-0.522262	0.165062	0.000505977	0.593177	0.43, 0.82	417	19275
IL17RB	rs1043261	298	Other nonorganic psychoses	298.9	PSYCHOSIS NOS	3:53899276	T:0.085275	-0.628416	0.201689	0.000530405	0.533436	0.36, 0.79	265	19477
PDE2A	rs1980091	42	Human immunodeficiency virus [HIV] disease	42	Human immunodeficiency virus [HIV] disease	11:72288599	A:0.301675	0.351649	0.100412	0.000763921	1.42141	1.17, 1.73	227	19589
ITGA7	rs7971022	257	Testicular dysfunction	257.2	Other testicular hypofunction	12:56089344	G:0.0147654	-2.43797	1.38443	0.000770427	0.087338	0.01, 1.32	173	19840
ITGA7	rs7971022	600	Hyperplasia of prostate	600	Hyperplasia of prostate	12:56089344	G:0.0147811	-1.12196	0.411695	0.00077393	0.325641	0.15, 0.73	523	19029
FAM129B	rs75835777	727	Other disorders of synovium, tendon, and bursa	727.04	Radial styloid tenosynovitis	9:130289485	A:0.00652086	1.95948	0.406438	0.00089896	7.09564	3.20, 15.74	90	19616
CC2D2A	rs1861050	791	Nonspecific findings on examination of urine	791	Proteinuria	4:15482360	T:0.0529353	-0.483441	0.158304	0.000983876	0.616658	0.45, 0.84	448	19482	Conduct disorder (case status)
NA	rs601338	367	Disorders of refraction and accommodation	367.1	Myopia	19:49206674	A:0.482582	0.154824	0.0470929	0.00102102	1.16745	1.06, 1.28	1290	17484	NA
NA	rs328	591	Hydronephrosis	591	Hydronephrosis	8:19819724	G:0.0962544	-0.611562	0.207083	0.00103662	0.542503	0.36, 0.81	218	19859	NA
NA	rs16910526	726	Peripheral enthesopathies and allied syndromes	726.33	Olecranon bursitis	12:10271087	C:0.0655025	0.868133	0.219516	0.00106307	2.38246	1.55, 3.66	81	20048	NA
FAM129B	rs75835777	726	Peripheral enthesopathies and allied syndromes	726.2	Other affections of shoulder region, not elsewhere classified	9:130289485	A:0.00651982	-2.38703	1.41053	0.00111319	0.0919022	0.01, 1.46	364	18885
NA	rs2814778	724	Other and unspecified disorders of back	724.5	BACKACHE NOS	1:159174683	C:0.167993	-0.309803	0.094038	0.00113471	0.733591	0.61, 0.88	2274	14935	NA
DPT	rs12060879	627	Menopausal and postmenopausal disorders	627.2	Symptomatic menopausal or female climacteric states	1:168665811	A:0.019408	0.650095	0.18422	0.00115466	1.91572	1.34, 2.75	1102	17782
IL17RB	rs1043261	787	Symptoms involving digestive system	787.01	Nausea with vomiting	3:53899276	T:0.0850919	-0.262683	0.0854369	0.00132904	0.768986	0.65, 0.91	1164	17175
KCNJ11	rs5219	478	Other diseases of upper respiratory tract	478.1	Other diseases of nasal cavity and sinuses	11:17409572	T:0.304923	-0.386125	0.121251	0.00135927	0.679686	0.54, 0.86	165	19417	Type 2 diabetes
DPT	rs12060879	286	Coagulation defects	286.9	Other and unspecified coagulation defects	1:168665811	A:0.0188651	1.21286	0.320023	0.00143328	3.36309	1.80, 6.30	175	19597
ITGA7	rs7971022	518	Other diseases of lung	518.89	Other diseases of lung, not elsewhere classified	12:56089344	G:0.0149353	-0.626027	0.22588	0.00147673	0.534712	0.34, 0.83	1090	16921
NA	rs601338	781	Symptoms involving nervous and musculoskeletal systems	781.2	Abnormality of gait	19:49206674	A:0.480448	-0.143559	0.0454046	0.0015754	0.86627	0.79, 0.95	1092	18088	NA
GBE1	rs2229519	813	FRACTURE OF UPPER LIMB	813.42	Other closed fractures of distal end of radius (alone)	3:81698130	C:0.298062	0.325346	0.0985967	0.00159452	1.38451	1.14, 1.68	218	20115
CDH15	rs2270416	794	Nonspecific abnormal results of function studies	794.8	Nonspecific abnormal results of function study of liver	16:89261482	A:0.0359509	-0.815067	0.307257	0.00159452	0.44261	0.24, 0.81	308	19163
SPATA8	rs3812907	38	Septicemia	38.11	Methicillin susceptible Staphylococcus aureus septicemia	15:97327393	T:0.0907276	-2.37371	1.18801	0.00160632	0.0931346	0.01, 0.96	28	20010
SPATA8	rs3812907	459	Other disorders of circulatory system	459.81	VENOUS INSUFFICIENCY NOS	15:97327393	T:0.0907609	-0.373833	0.126146	0.00162462	0.688092	0.54, 0.88	521	18799
SPERT	rs80072371	787	Symptoms involving digestive system	787.2	DYSPHAGIA NOS	13:46287373	A:0.057651	0.408098	0.120218	0.00172366	1.50395	1.19, 1.90	487	18602
DHRS4L2	rs1811890	345	Epilepsy and recurrent seizures	345.4	Partial epilepsy, with impairment of consciousness, without mention of intractable epilepsy	14:24470138	T:0.045251	-2.31219	1.28257	0.00182089	0.0990441	0.01, 1.22	53	19151
AKR1E2	rs12240276	386	Benign paroxysmal positional vertigo	386.11	Benign paroxysmal positional vertigo	10:4889403	T:0.11219	0.484082	0.140276	0.00183992	1.62268	1.23, 2.14	177	19749
NA	rs16910526	162	Malignant neoplasm of trachea, bronchus, and lung	162.9	Malignant neoplasm of bronchus and lung, unspecified	12:10271087	C:0.0656426	-0.57176	0.205458	0.0019027	0.564531	0.38, 0.84	299	19947	NA
NA	rs35233100	250	Diabetes mellitus, Type 2	250.8	Diabetes mellitus type II [non-insulin dependent type] [NIDDM type] [adult-onset type] or unspecified type, not stated as uncontrolled, with other specified manifestations	11:47306630	T:0.0241904	-1.04146	0.426032	0.00194257	0.352939	0.15, 0.81	310	17879	NA
NA	rs328	780	General symptoms	780.6	FEVER NOS	8:19819724	G:0.0963298	-0.342837	0.11821	0.00209002	0.709754	0.56, 0.89	572	18555	NA
CC2D2A	rs1861050	784	Symptoms involving head and neck	784.1	Throat pain	4:15482360	T:0.0528136	-2.33653	1.19867	0.00209869	0.0966625	0.01, 1.01	35	20064	Conduct disorder (case status)
KCNJ11	rs5219	472	Chronic pharyngitis and nasopharyngitis	472	Chronic rhinitis	11:17409572	T:0.305837	-0.240419	0.0789037	0.00215758	0.786298	0.67, 0.92	430	18894	Type 2 diabetes
NA	rs16910526	454	Varicose veins	454.9	Asymptomatic varicose veins	12:10271087	C:0.0657848	-0.482445	0.170884	0.0021973	0.617272	0.44, 0.86	402	19443	NA
DPT	rs12060879	787	Symptoms involving digestive system	787.02	Nausea alone	1:168665811	A:0.0183854	-0.653705	0.244801	0.00246946	0.520115	0.32, 0.84	812	17545
DPT	rs12060879	112	Candidiasis	112.1	CANDIDAL VULVOVAGINITIS	1:168665811	A:0.0183577	-1.14832	0.47827	0.00248715	0.317169	0.12, 0.81	144	19657
IL34	rs4985556	577	Diseases of pancreas	577.2	Cyst and pseudocyst of pancreas	16:70694000	A:0.089172	0.689191	0.194423	0.00251468	1.9921	1.36, 2.92	97	20156
CC2D2A	rs1861050	250	Diabetes mellitus, Type 1	250.61	Diabetes mellitus type I [insulin dependent type] [IDDM] [juvenile type], not stated as uncontrolled, with neurological manifestations	4:15482360	T:0.0530005	-1.2188	0.509992	0.00259048	0.295585	0.11, 0.80	97	20233	Conduct disorder (case status)
SPATA8	rs3812907	355	Mononeuritis of lower limb	355.8	Mononeuritis of lower limb, unspecified	15:97327393	T:0.0910762	-1.38102	0.583182	0.00263566	0.251322	0.08, 0.79	48	19809
SPATA8	rs3812907	564	Functional digestive disorders, not elsewhere classified	564.1	IRRITABLE BOWEL SYNDROME	15:97327393	T:0.0904784	-0.334506	0.117904	0.00269331	0.715692	0.57, 0.90	535	18779
AKR1E2	rs12240276	625	Pain and other symptoms associated with female genital organs	625.6	Stress incontinence, female	10:4889403	T:0.112449	0.328748	0.103361	0.00270377	1.38923	1.13, 1.70	398	19531
TIMM44	rs11542188	787	Symptoms involving digestive system	787.03	Vomiting alone	19:7992126	A:0.0729438	-0.638059	0.240403	0.00276035	0.528317	0.33, 0.85	208	18601
SPERT	rs80072371	996	Complications peculiar to certain specified procedures	996.59	Mechanical complication due to other implant and internal device, not elsewhere classified	13:46287373	A:0.0572755	-2.25024	1.25657	0.00286629	0.105374	0.01, 1.24	43	19660
SPATA8	rs3812907	214	Lipoma	214.1	Lipoma of other skin and subcutaneous tissue	15:97327393	T:0.090946	0.579745	0.170219	0.00286811	1.78558	1.28, 2.49	124	19580
NA	rs601338	599	Other disorders of urethra and urinary tract	599	Urinary tract infection, site not specified	19:49206674	A:0.481457	-0.0969263	0.0325574	0.00287868	0.907623	0.85, 0.97	2669	15020	NA
DPT	rs12060879	719	Other and unspecified disorders of joint	719.54	Stiffness of joint, not elsewhere classified, involving hand	1:168665811	A:0.0187829	-2.27154	1.35632	0.00288542	0.103153	0.01, 1.47	90	20221
SPERT	rs80072371	787	Symptoms involving digestive system	787.91	Diarrhea	13:46287373	A:0.057218	0.230383	0.074624	0.00289102	1.25908	1.09, 1.46	1698	15613
HADHA	rs11552518	807	Fracture of rib(s), sternum, larynx, and trachea	807.01	Closed fracture of one rib	2:26455127	A:0.179724	-1.27801	0.475211	0.00290187	0.278591	0.11, 0.71	26	20308
SPERT	rs80072371	276	Disorders of fluid, electrolyte, and acid-base balance	276.7	Hyperpotassemia	13:46287373	A:0.0570583	0.319495	0.101198	0.0029323	1.37643	1.13, 1.68	721	18023
CC2D2A	rs1861050	355	Mononeuritis of lower limb	355.9	MONONEURITIS NOS	4:15482360	T:0.0532824	0.474356	0.144746	0.00295553	1.60698	1.21, 2.13	291	19481	Conduct disorder (case status)
KCNJ11	rs5219	998	Other complications of procedures, NEC	998.83	Non-healing surgical wound	11:17409572	T:0.30673	-0.620308	0.206994	0.00297388	0.537779	0.36, 0.81	61	20250	Type 2 diabetes
PTH	rs6256	437	Other and ill-defined cerebrovascular disease	437.3	Cerebral aneurysm, nonruptured	11:13514053	T:0.137979	-0.727773	0.270226	0.00303468	0.482983	0.28, 0.82	92	20190
NA	rs2814778	493	Asthma	493	Extrinsic asthma without mention of status asthmaticus	1:159174683	C:0.161877	-0.476857	0.155912	0.00318006	0.620731	0.46, 0.84	295	19816	NA
IL34	rs4985556	781	Symptoms involving nervous and musculoskeletal systems	781.92	Abnormal posture	16:70694000	A:0.0892488	-2.25295	1.22567	0.00327309	0.105089	0.01, 1.16	33	20281
DPT	rs12060879	695	Lupus erythematosus	695.4	Lupus erythematosus	1:168665811	A:0.0185676	-2.24901	1.33569	0.00331147	0.105504	0.01, 1.45	74	20311
TIMM44	rs11542188	250	Diabetes mellitus, Type 1	250.51	Diabetes mellitus type I [insulin dependent type] [IDDM] [juvenile type], not stated as uncontrolled, with ophthalmic manifestations	19:7992126	A:0.0729298	-1.00691	0.410576	0.00335537	0.365346	0.16, 0.82	97	19744
NA	rs601338	789	Other symptoms involving abdomen and pelvis	789.5	Ascites	19:49206674	A:0.479836	0.407857	0.133984	0.00335537	1.50359	1.16, 1.96	105	20104	NA
DHRS4L2	rs1811890	713	Arthropathy associated with other disorders classified elsewhere	713.5	Arthropathy associated with neurological disorders	14:24470138	T:0.0453764	-2.19168	1.2734	0.00344784	0.111729	0.01, 1.36	53	19131
ITGA7	rs7971022	728	Disorders of muscle, ligament, and fascia	728.71	Plantar fascial fibromatosis	12:56089344	G:0.0148585	-1.17041	0.536455	0.0034672	0.31024	0.11, 0.89	387	18794
KCNH2	rs1137617	416	pulmonary heart disease	416	Primary pulmonary hypertension	7:150648198	A:0.338219	-0.455057	0.15643	0.00357993	0.634412	0.47, 0.86	118	19362
IL17RB	rs1043261	216	Benign neoplasm of skin	216.9	BENIGN NEOPLASM SKIN NOS	3:53899276	T:0.0857413	-0.561366	0.213601	0.00362076	0.570429	0.38, 0.87	222	18847
TIMM44	rs11542188	424	Other diseases of endocardium	424.2	Tricuspid valve disorders, specified as nonrheumatic	19:7992126	A:0.0729931	0.768121	0.215888	0.00366354	2.15571	1.41, 3.29	80	19415
KCNJ11	rs5219	996	Complications peculiar to certain specified procedures	996.72	Other complications due to other cardiac device, implant, and graft	11:17409572	T:0.306651	-0.546575	0.189233	0.00382082	0.578929	0.40, 0.84	91	20147	Type 2 diabetes
NA	rs2814778	998	Other complications of procedures, NEC	998.83	Non-healing surgical wound	1:159174683	C:0.164643	1.77564	0.483911	0.00382956	5.90406	2.29, 15.24	61	20201	NA
SPERT	rs80072371	253	Disorders of the pituitary gland and its hypothalamic control	253.1	Other and unspecified anterior pituitary hyperfunction	13:46287373	A:0.0573923	1.03176	0.273348	0.00401914	2.806	1.64, 4.79	41	19892
GBE1	rs2229519	277	Other and unspecified disorders of metabolism	277.7	Dysmetabolic syndrome X	3:81698130	C:0.297804	0.411608	0.132163	0.00406972	1.50924	1.16, 1.96	112	20148
HADHA	rs11552518	618	Genital prolapse	618.4	Uterovaginal prolapse, unspecified	2:26455127	A:0.179788	0.6049	0.18282	0.00418774	1.83107	1.28, 2.62	64	20310
DHRS4L2	rs1811890	795	Other and nonspecific abnormal cytological, histological, immunological and DNA test findings	795	Abnormal glandular Papanicolaou smear of cervix	14:24470138	T:0.0452875	-1.5584	0.770378	0.00421091	0.210473	0.05, 0.95	73	18972
FAM129B	rs75835777	365	Glaucoma	365.9	GLAUCOMA NOS	9:130289485	A:0.00657017	-2.12281	1.4044	0.00425735	0.119695	0.01, 1.88	376	19106
IL34	rs4985556	690	Erythematosquamous dermatosis	690.1	Seborheic dermatitis, unspecified	16:70694000	A:0.088951	-0.548038	0.211047	0.00428178	0.578083	0.38, 0.87	207	19478
DHRS4L2	rs1811890	704	Diseases of hair and hair follicles	704.8	Other specified diseases of hair and hair follicles	14:24470138	T:0.0455549	0.744504	0.216786	0.00428611	2.1054	1.38, 3.22	115	18456
PDE2A	rs1980091	8	Intestinal infections due to other organisms	8.45	Intestinal infection due to clostridium difficile	11:72288599	A:0.302285	0.263789	0.089019	0.00428726	1.30185	1.09, 1.55	275	19334
JAG1	rs1051419	780	Altered mental status	780.02	Transient alteration of awareness	20:10620386	A:0.308691	-0.913837	0.311213	0.00431476	0.400983	0.22, 0.74	29	18117
FAM129B	rs75835777	424	Other diseases of endocardium	424	MITRAL VALVE DISORDER	9:130289485	A:0.00634904	-1.14846	0.541629	0.00432494	0.317125	0.11, 0.92	784	17959
NA	rs1815739	795	Other and nonspecific abnormal cytological, histological, immunological and DNA test findings	795.01	Papanicolaou smear of cervix with atypical squamous cells of undetermined significance (ASC-US)	11:66328095	T:0.390202	0.492224	0.160561	0.00435254	1.63595	1.19, 2.24	82	20137	NA
NA	rs35233100	692	Contact dermatitis and other eczema	692.9	Contact dermatitis and other eczema, unspecified cause	11:47306630	T:0.0244482	0.408685	0.134708	0.00444301	1.50484	1.16, 1.96	1236	14757	NA
CDH15	rs2270416	824	Fracture of ankle	824.8	Unspecified fracture of ankle, closed	16:89261482	A:0.0362724	-0.900572	0.387601	0.0044574	0.406337	0.19, 0.87	220	19809
SPERT	rs80072371	782	Symptoms involving skin and other integumentary tissue	782.3	Edema	13:46287373	A:0.0575897	0.207791	0.0708688	0.004461	1.23096	1.07, 1.41	1960	15274
TIMM44	rs11542188	532	Peptic ulcers	532.9	Duodenal ulcer, unspecified as acute or chronic, without hemorrhage or perforation, without mention of obstruction	19:7992126	A:0.0728703	-1.14787	0.503941	0.00449176	0.317312	0.12, 0.85	70	19698
FAM129B	rs75835777	309	Adjustment reaction	309	Adjustment disorder with depressed mood	9:130289485	A:0.00644189	-2.12713	1.40971	0.00451969	0.119179	0.01, 1.89	278	18971
SPATA8	rs3812907	354	Mononeuritis of upper limb and mononeuritis multiplex	354	CARPAL TUNNEL SYNDROME	15:97327393	T:0.0904203	-0.245201	0.0899645	0.00462631	0.782547	0.66, 0.93	956	18293
SPERT	rs80072371	724	Other and unspecified disorders of back	724.2	Lumbago	13:46287373	A:0.0575391	0.173927	0.0603524	0.00465007	1.18997	1.06, 1.34	3197	13496
KCNH2	rs1137617	836	DISLOCATION	836	Tear of medial cartilage or meniscus of knee, current	7:150648198	A:0.33773	-0.341483	0.120891	0.00467521	0.710716	0.56, 0.90	172	19314
JAG1	rs1051419	719	Other and unspecified disorders of joint	719.54	Stiffness of joint, not elsewhere classified, involving hand	20:10620386	A:0.308724	0.493469	0.159372	0.004804	1.63799	1.20, 2.24	82	18109
AKR1E2	rs12240276	789	Other symptoms involving abdomen and pelvis	789.3	Abdominal or pelvic swelling, mass, or lump, unspecified site	10:4889403	T:0.112209	-0.756934	0.302884	0.00487583	0.469102	0.26, 0.85	97	19897
IL34	rs4985556	727	Other disorders of synovium, tendon, and bursa	727.04	Radial styloid tenosynovitis	16:70694000	A:0.0893379	-0.915438	0.384021	0.00488736	0.400341	0.19, 0.85	93	20100
AKR1E2	rs12240276	795	Other and nonspecific abnormal cytological, histological, immunological and DNA test findings	795	Abnormal Papanicolaou smear of cervix and cervical HPV	10:4889403	T:0.112075	0.514742	0.164112	0.00489396	1.67321	1.21, 2.31	139	20084
GBE1	rs2229519	790	Nonspecific findings on examination of blood	790.5	Other nonspecific abnormal serum enzyme levels	3:81698130	C:0.298011	-0.266064	0.0959911	0.00492643	0.76639	0.63, 0.93	299	19254
KCNJ11	rs5219	621	Disorders of uterus, not elsewhere classified	621	Polyp of corpus uteri	11:17409572	T:0.306628	0.494409	0.161885	0.00495611	1.63953	1.19, 2.25	93	20171	Type 2 diabetes
CC2D2A	rs1861050	250	Diabetes mellitus, Type 1	250.51	Diabetes mellitus type I [insulin dependent type] [IDDM] [juvenile type], not stated as uncontrolled, with ophthalmic manifestations	4:15482360	T:0.0530917	-1.14134	0.505182	0.00498496	0.319391	0.12, 0.86	100	20261	Conduct disorder (case status)
NA	rs328	618	Genital prolapse	618.4	Uterovaginal prolapse, unspecified	8:19819724	G:0.0959282	0.713065	0.209198	0.00503042	2.04024	1.35, 3.07	64	20222	NA
ITGA7	rs7971022	365	Glaucoma	365.11	Primary open angle glaucoma	12:56089344	G:0.014876	0.70137	0.213603	0.00505306	2.01651	1.33, 3.06	460	19505
DHRS4L2	rs1811890	380	Disorders of external ear	380.1	Infective otitis externa, unspecified	14:24470138	T:0.0452887	0.603525	0.187285	0.00516169	1.82855	1.27, 2.64	193	18443
NA	rs601338	401	hypertension	401.9	HYPERTENSION NOS	19:49206674	A:0.48173	-0.0629043	0.0225788	0.00527342	0.939033	0.90, 0.98	10005	7620	NA
NA	rs35233100	301	Personality disorders	301.9	PERSONALITY DISORDER NOS	11:47306630	T:0.0243667	-2.09717	1.33478	0.00527984	0.122803	0.01, 1.68	95	18537	NA
CC2D2A	rs1861050	362	Degeneration of macula and posterior pole of retina	362.57	Drusen (degenerative) of retina	4:15482360	T:0.0535536	-0.754362	0.311311	0.0053081	0.470311	0.26, 0.87	237	19827	Conduct disorder (case status)
KCNH2	rs1137617	244	Acquired hypothyroidism	244	Postsurgical hypothyroidism	7:150648198	A:0.33854	-0.35717	0.129147	0.00531277	0.699654	0.54, 0.90	165	19456
DHRS4L2	rs1811890	788	Symptoms involving urinary system	788.1	Dysuria	14:24470138	T:0.0458964	0.331239	0.111602	0.00532931	1.39269	1.12, 1.73	724	16456
JAG1	rs1051419	785	Symptoms involving cardiovascular system	785.6	Enlargement of lymph nodes	20:10620386	A:0.308375	-0.217938	0.078975	0.00535965	0.804175	0.69, 0.94	434	16701
NA	rs2814778	211	Benign neoplasm of other parts of digestive system	211.3	Benign neoplasm of colon	1:159174683	C:0.170125	-0.379178	0.133565	0.00540915	0.684424	0.53, 0.89	1521	16407	NA
ITGA7	rs7971022	294	Persistent mental disorders due to conditions classified elsewhere	294.8	Other persistent mental disorders due to conditions classified elsewhere	12:56089344	G:0.0147275	-1.01027	0.472461	0.00545616	0.364121	0.14, 0.92	423	19302
TIMM44	rs11542188	611	Other disorders of breast	611.8	Other specified disorders of breast	19:7992126	A:0.0734933	-0.690803	0.280679	0.0054739	0.501173	0.29, 0.87	180	18985
DHRS4L2	rs1811890	700	Corns and callosities	700	Corns and callosities	14:24470138	T:0.0452226	-0.580295	0.2359	0.00552447	0.559733	0.35, 0.89	367	18053
PDE2A	rs1980091	281	Other deficiency anemias	281.9	DEFICIENCY ANEMIA NOS	11:72288599	A:0.301741	0.451872	0.148434	0.00553663	1.57125	1.17, 2.10	84	19504
DHRS4L2	rs1811890	250	Diabetes mellitus, Type 2	250.8	Diabetes mellitus type II [non-insulin dependent type] [NIDDM type] [adult-onset type] or unspecified type, not stated as uncontrolled, with other specified manifestations	14:24470138	T:0.0452091	-0.61859	0.254953	0.00556949	0.538703	0.33, 0.89	309	18393
KCNH2	rs1137617	455	Hemorrhoids	455	Internal hemorrhoids without mention of complication	7:150648198	A:0.337811	0.263662	0.0925856	0.00560881	1.30169	1.09, 1.56	253	17578
DHRS4L2	rs1811890	250	Diabetes mellitus, Type 1	250.81	Diabetes mellitus type I [insulin dependent type] [IDDM] [juvenile type], not stated as uncontrolled, with other specified manifestations	14:24470138	T:0.045281	-1.50302	0.764742	0.00563696	0.222457	0.05, 1.00	82	19043
SPATA8	rs3812907	625	Pain and other symptoms associated with female genital organs	625.6	Stress incontinence, female	15:97327393	T:0.091267	0.323262	0.109852	0.0056714	1.38163	1.11, 1.71	389	19169
NA	rs35233100	427	Cardiac dysrhythmias	427.89	Other specified cardiac dysrhythmias	11:47306630	T:0.0240069	-0.459053	0.183496	0.00575491	0.631882	0.44, 0.91	1030	15132	NA
TIMM44	rs11542188	628	Infertility, female	628.9	FEMALE INFERTILITY NOS	19:7992126	A:0.0728465	-1.02929	0.452066	0.00594542	0.357261	0.15, 0.87	93	19805
JAG1	rs1051419	573	Other disorders of liver	573.9	Unspecified disorder of liver	20:10620386	A:0.308357	0.537171	0.176099	0.00607345	1.71116	1.21, 2.42	62	17935
NA	rs16910526	724	Other and unspecified disorders of back	724.02	Spinal stenosis of lumbar region	12:10271087	C:0.0657708	0.256889	0.0890684	0.00608354	1.2929	1.09, 1.54	863	18895	NA
IL17RB	rs1043261	493	Asthma	493.22	Chronic obstructive asthma, with acute exacerbation	3:53899276	T:0.0853119	-0.950344	0.410586	0.00609943	0.386608	0.17, 0.86	77	20266
SPATA8	rs3812907	311	Depression	311	DEPRESSIVE DISORDER NEC	15:97327393	T:0.0911812	0.142534	0.0511159	0.00614319	1.15319	1.04, 1.27	2751	15290
CDH15	rs2270416	735	Acquired deformities of toe	735	Hallux valgus (acquired)	16:89261482	A:0.0363039	-1.11014	0.520286	0.00617534	0.329513	0.12, 0.91	136	19793
DPT	rs12060879	379	Other disorders of eye	379.23	VITREOUS HEMORRHAGE	1:168665811	A:0.0187635	-1.27325	0.623707	0.0062224	0.27992	0.08, 0.95	136	20196
GBE1	rs2229519	735	Acquired deformities of toe	735	Hallux valgus (acquired)	3:81698130	C:0.298261	0.357009	0.122102	0.00626516	1.42905	1.12, 1.82	137	19988
DHRS4L2	rs1811890	196	Secondary and unspecified malignant neoplasm of lymph nodes	196.9	Secondary and unspecified malignant neoplasm of lymph nodes, site unspecified	14:24470138	T:0.0453312	-2.087	1.2549	0.00626962	0.124059	0.01, 1.45	47	19123
TIMM44	rs11542188	250	Diabetes mellitus, Type 1	250.01	type I diabetes mellitus [insulin dependent type] [IDDM] [juvenile type], not stated as uncontrolled, without mention of complication	19:7992126	A:0.0728198	-0.306036	0.118904	0.00636709	0.73636	0.58, 0.93	665	18485
AKR1E2	rs12240276	414	ISCHEMIC HEART DISEASE	414	Coronary atherosclerosis of unspecified type of vessel, native or graft	10:4889403	T:0.112482	-0.131931	0.0492217	0.00640521	0.876401	0.80, 0.97	2813	16110
SPERT	rs80072371	729	Other disorders of soft tissues	729.5	Pain in limb	13:46287373	A:0.0580282	0.159552	0.0579121	0.00647863	1.17299	1.05, 1.31	4248	11210
NA	rs16910526	410	myocardial infarction	410.41	Acute myocardial infarction, of other inferior wall, initial episode of care	12:10271087	C:0.0656573	0.765591	0.229941	0.00656203	2.15026	1.37, 3.37	72	20238	NA
GBE1	rs2229519	726	Peripheral enthesopathies and allied syndromes	726.71	Achilles bursitis or tendinitis	3:81698130	C:0.297876	0.395986	0.134465	0.00662536	1.48585	1.14, 1.93	109	20136
DHRS4L2	rs1811890	780	General symptoms	780.93	MEMORY LOSS	14:24470138	T:0.0448742	0.477486	0.157249	0.00664518	1.61202	1.18, 2.19	296	18345
KCNH2	rs1137617	430	SUBARACHNOID HEMORRHAGE	430	SUBARACHNOID HEMORRHAGE	7:150648198	A:0.338027	0.522231	0.173549	0.00668704	1.68578	1.20, 2.37	61	19646
JAG1	rs1051419	791	Nonspecific findings on examination of urine	791.9	Other nonspecific findings on examination of urine	20:10620386	A:0.308135	-0.306767	0.113703	0.00669136	0.735822	0.59, 0.92	210	17073
GBE1	rs2229519	428	Heart failure	428.9	HEART FAILURE NOS	3:81698130	C:0.297374	0.24479	0.0868647	0.00670409	1.27735	1.08, 1.51	301	19726
IL34	rs4985556	389	Hearing loss	389.1	Sensorineural hearing loss, unspecified	16:70694000	A:0.0882649	-0.25479	0.0980748	0.00673329	0.775079	0.64, 0.94	762	18113
FAM129B	rs75835777	719	Other and unspecified disorders of joint	719.45	Pain in joint involving pelvic region and thigh	9:130289485	A:0.00629811	-0.768289	0.339277	0.00681055	0.463806	0.24, 0.90	1471	15677
NA	rs328	493	Asthma	493.22	Chronic obstructive asthma, with acute exacerbation	8:19819724	G:0.0964034	0.669798	0.204199	0.00687236	1.95384	1.31, 2.92	77	20192	NA
NA	rs35233100	735	Acquired deformities of toe	735	Hallux valgus (acquired)	11:47306630	T:0.0244274	-1.46803	0.789191	0.00689949	0.230379	0.05, 1.08	125	18256	NA
NA	rs35233100	351	Facial nerve disorders	351	BELL'S PALSY	11:47306630	T:0.0242998	-2.04356	1.33753	0.00691239	0.129567	0.01, 1.78	75	18526	NA
PTH	rs6256	462	Acute upper respiratory infections of multiple or unspecified sites	462	Acute pharyngitis	11:13514053	T:0.137661	-0.259329	0.100202	0.00699627	0.771569	0.63, 0.94	529	17410
NA	rs328	300	Anxiety, dissociative and somatoform disorders	300.3	Obsessive-compulsive disorders	8:19819724	G:0.0961085	0.738393	0.221397	0.00709444	2.09257	1.36, 3.23	55	20323	NA
ITGA7	rs7971022	780	General symptoms	780.5	SLEEP DISTURBANCE NOS	12:56089344	G:0.014765	-1.00336	0.478735	0.00710941	0.366645	0.14, 0.94	357	18810
DHRS4L2	rs1811890	424	Other diseases of endocardium	424	MITRAL VALVE DISORDER	14:24470138	T:0.0452418	-0.368049	0.148333	0.00732535	0.692083	0.52, 0.93	752	17406
KCNH2	rs1137617	807	Fracture of rib(s), sternum, larynx, and trachea	807.01	Closed fracture of one rib	7:150648198	A:0.33753	-0.850914	0.300002	0.00740616	0.427024	0.24, 0.77	26	19593
DPT	rs12060879	794	Nonspecific abnormal results of function studies	794.8	Nonspecific abnormal results of function study of liver	1:168665811	A:0.0191386	0.761636	0.246024	0.00745103	2.14178	1.32, 3.47	311	19309
KCNH2	rs1137617	796	Other nonspecific abnormal findings	796.2	Elevated blood pressure reading without diagnosis of hypertension	7:150648198	A:0.334918	0.152203	0.0564223	0.00749069	1.1644	1.04, 1.30	822	17063
FAM129B	rs75835777	560	Intestinal obstruction without mention of hernia	560.9	Unspecified intestinal obstruction	9:130289485	A:0.00650152	-1.98684	1.39882	0.00762133	0.137128	0.01, 2.13	275	19182
SPATA8	rs3812907	345	Epilepsy and recurrent seizures	345.4	Partial epilepsy, with impairment of consciousness, without mention of intractable epilepsy	15:97327393	T:0.0908638	-1.08748	0.495878	0.00765957	0.337065	0.13, 0.89	55	20019
NA	rs601338	729	Other disorders of soft tissues	729.82	Cramp of limb	19:49206674	A:0.480249	0.333857	0.121246	0.00768962	1.39634	1.10, 1.77	129	19617	NA
NA	rs601338	723	Other disorders of cervical region	723.4	Brachial neuritis or radiculitis NOS	19:49206674	A:0.480077	-0.203063	0.0757819	0.00782862	0.816227	0.70, 0.95	359	19492	NA
NA	rs35233100	790	Nonspecific findings on examination of blood	790.5	Other nonspecific abnormal serum enzyme levels	11:47306630	T:0.0244552	-0.984347	0.471432	0.00786176	0.373683	0.15, 0.94	270	17579	NA
SPATA8	rs3812907	528	Diseases of the oral soft tissues, excluding lesions specific for gingiva and tongue	528.9	Other and unspecified diseases of the oral soft tissues	15:97327393	T:0.090597	-0.684534	0.291191	0.00787141	0.504325	0.28, 0.89	114	19401
NA	rs601338	250	Diabetes mellitus, Type 2	250	type II diabetes mellitus [non-insulin dependent type] [NIDDM type] [adult-onset type] or unspecified type, not stated as uncontrolled, without mention of complication	19:49206674	A:0.4782	-0.0673876	0.0253999	0.00787999	0.934833	0.89, 0.98	4479	14535	NA
KCNJ11	rs5219	426	Conduction disorders	426.11	First degree atrioventricular block	11:17409572	T:0.30529	-0.24329	0.0922044	0.00789182	0.784044	0.65, 0.94	291	19446	Type 2 diabetes
NA	rs1815739	333	Other extrapyramidal disease and abnormal movement disorders	333.99	Other extrapyramidal diseases and abnormal movement disorders	11:66328095	T:0.389196	-0.368602	0.135967	0.00791497	0.691701	0.53, 0.90	113	20166	NA
NA	rs2814778	366	Cataract	366.16	SENILE NUCLEAR CATARACT	1:159174683	C:0.163426	-0.305723	0.113219	0.00803181	0.736591	0.59, 0.92	1335	17799	NA
FAM129B	rs75835777	427	Cardiac dysrhythmias	427.81	Sinoatrial node dysfunction	9:130289485	A:0.00652775	-1.43137	0.819084	0.00807574	0.238981	0.05, 1.19	390	19142
KCNJ11	rs5219	724	Other and unspecified disorders of back	724.5	BACKACHE NOS	11:17409572	T:0.30633	-0.101069	0.0384648	0.00826743	0.903871	0.84, 0.97	2280	14971	Type 2 diabetes
IL17RB	rs1043261	789	Other symptoms involving abdomen and pelvis	789.2	Splenomegaly	3:53899276	T:0.0853755	-0.917407	0.408537	0.00827448	0.399554	0.18, 0.89	74	20166
CDH15	rs2270416	338	Pain, not elsewhere classified	338.29	Other chronic pain	16:89261482	A:0.036313	0.476513	0.160727	0.0083036	1.61045	1.18, 2.21	370	19196
NA	rs2814778	557	Vascular insufficiency of intestine	557.9	Unspecified vascular insufficiency of intestine	1:159174683	C:0.164668	1.90272	0.537462	0.00839962	6.7041	2.34, 19.22	42	20302	NA
PDE2A	rs1980091	786	Symptoms involving respiratory system and other chest symptoms	786.5	CHEST PAIN NOS	11:72288599	A:0.302826	0.0814815	0.0308706	0.00840392	1.08489	1.02, 1.15	3792	12133
ITGA7	rs7971022	783	Symptoms concerning nutrition, metabolism, and development	783.3	Feeding difficulties and mismanagement	12:56089344	G:0.0146704	-1.20308	0.631722	0.00848344	0.300268	0.09, 1.04	179	19725
PDE2A	rs1980091	300	Anxiety, dissociative and somatoform disorders	300	ANXIETY STATE NOS	11:72288599	A:0.303188	0.119573	0.0449293	0.00849619	1.12702	1.03, 1.23	1300	16923
SPERT	rs80072371	276	Disorders of fluid, electrolyte, and acid-base balance	276.51	Dehydration	13:46287373	A:0.0570955	0.319186	0.113431	0.00858012	1.37601	1.10, 1.72	594	17805
KCNJ11	rs5219	570	Acute and subacute necrosis of liver	570	Acute and subacute necrosis of liver	11:17409572	T:0.3066	-0.789451	0.290399	0.0086302	0.454094	0.26, 0.80	37	20356	Type 2 diabetes
DPT	rs12060879	996	Complications peculiar to certain specified procedures	996.66	Infection and inflammatory reaction due to internal joint prosthesis	1:168665811	A:0.0187672	1.58689	0.455755	0.00865248	4.88852	2.00, 11.94	101	20307
NA	rs1815739	816	Fracture of hand	816	Closed fracture of phalanx or phalanges of hand, unspecified	11:66328095	T:0.389489	-0.468581	0.173252	0.00875681	0.62589	0.45, 0.88	72	20211	NA
NA	rs328	714	Rheumatoid arthritis and other inflammatory polyarthropathies	714	Rheumatoid arthritis	8:19819724	G:0.096106	0.290844	0.103549	0.00881533	1.33756	1.09, 1.64	422	19686	NA
PTH	rs6256	174	Malignant neoplasm of female breast	174.9	Malignant neoplasm of breast (female), unspecified	11:13514053	T:0.137936	0.197579	0.0731717	0.00886122	1.21845	1.06, 1.41	782	19336
NA	rs2814778	496	Chronic airway obstruction, not elsewhere classified	496	Chronic airway obstruction, not elsewhere classified	1:159174683	C:0.16635	-0.331495	0.124427	0.00890492	0.71785	0.56, 0.92	1453	18012	NA
SPERT	rs80072371	782	Symptoms involving skin and other integumentary tissue	782.1	Rash and other nonspecific skin eruption	13:46287373	A:0.0573159	0.273215	0.0991105	0.00893174	1.31418	1.08, 1.60	800	16621
HADHA	rs11552518	362	Degeneration of macula and posterior pole of retina	362.56	MACULAR PUCKERING	2:26455127	A:0.179895	-0.271781	0.106946	0.00894762	0.762021	0.62, 0.94	323	19836
IL34	rs4985556	421	endocarditis	421	Acute and subacute bacterial endocarditis	16:70694000	A:0.0890543	-1.21981	0.585458	0.00902162	0.295286	0.09, 0.93	48	20243
KCNH2	rs1137617	719	Other and unspecified disorders of joint	719.43	Pain in joint involving forearm	7:150648198	A:0.337742	-0.264275	0.101571	0.00906086	0.767762	0.63, 0.94	250	18310
DPT	rs12060879	465	Acute upper respiratory infections of multiple or unspecified sites	465.9	Acute upper respiratory infections of unspecified site	1:168665811	A:0.0191345	-0.396513	0.163863	0.0091118	0.672662	0.49, 0.93	1552	15224
PTH	rs6256	600	Hyperplasia of prostate	600.01	Hypertrophy (benign) of prostate with urinary obstruction and other lower urinary tract symptoms (LUTS)	11:13514053	T:0.137941	-0.317599	0.127878	0.00926765	0.727895	0.57, 0.94	310	19626
CC2D2A	rs1861050	583	Nephritis and nephropathy, not specified as acute or chronic	583.81	Nephritis and nephropathy, not specified as acute or chronic, in diseases classified elsewhere	4:15482360	T:0.0532653	-0.519205	0.220569	0.00928287	0.594993	0.39, 0.92	278	19904	Conduct disorder (case status)
KCNJ11	rs5219	218	Uterine leiomyoma	218.9	UTERINE LEIOMYOMA NOS	11:17409572	T:0.307439	-0.241669	0.0940699	0.00933253	0.785316	0.65, 0.94	411	19471	Type 2 diabetes
DHRS4L2	rs1811890	705	Disorders of sweat glands	705.81	Dyshidrosis	14:24470138	T:0.0453023	-1.97623	1.24876	0.00939532	0.138591	0.01, 1.60	42	19063
NA	rs601338	733	Osteoporosis	733	OSTEOPOROSIS NOS	19:49206674	A:0.479425	-0.102355	0.0394147	0.00941076	0.902709	0.84, 0.98	1528	17524	NA
AKR1E2	rs12240276	346	Migraine	346.11	Migraine without aura, with intractable migraine, so stated, without mention of status migrainosus	10:4889403	T:0.112367	-1.08276	0.492045	0.00958004	0.33866	0.13, 0.89	41	20392
NA	rs16910526	427	Paroxysmal tachycardia, unspecified	427.1	Paroxysmal ventricular tachycardia	12:10271087	C:0.0654299	-0.388955	0.162333	0.00963364	0.677765	0.49, 0.93	445	19500	NA
GBE1	rs2229519	702	Other dermatoses	702.19	Other seborrheic keratosis	3:81698130	C:0.298508	-0.136767	0.0533814	0.00964024	0.872173	0.79, 0.97	981	17114
IL34	rs4985556	707	Chronic ulcer of skin	707.8	Chronic ulcer of other specified sites	16:70694000	A:0.0892182	-0.978666	0.449542	0.00965014	0.375812	0.16, 0.91	59	20049
IL17RB	rs1043261	300	Anxiety, dissociative and somatoform disorders	300.01	Panic disorder without agoraphobia	3:53899276	T:0.0851064	0.505803	0.170708	0.00966998	1.65832	1.19, 2.32	142	20068
NA	rs16910526	273	Disorders of plasma protein metabolism	273.1	Monoclonal paraproteinemia	12:10271087	C:0.0658522	0.497308	0.169678	0.00967727	1.64429	1.18, 2.29	190	20151	NA
NA	rs601338	389	Hearing loss	389.1	Sensorineural hearing loss, unspecified	19:49206674	A:0.480704	0.140623	0.0542127	0.00988899	1.15099	1.03, 1.28	767	18175	NA
NA	rs16910526	355	Mononeuritis of lower limb	355.9	MONONEURITIS NOS	12:10271087	C:0.0662351	0.427393	0.149022	0.00993925	1.53326	1.14, 2.05	288	19407	NA
DPT	rs12060879	730	Osteomyelitis, periostitis, and other infections involving bone	730.2	Unspecified osteomyelitis, site unspecified	1:168665811	A:0.0187488	-2.02295	1.32798	0.00997165	0.132265	0.01, 1.79	51	20297
PDE2A	rs1980091	288	Neutropenia and leukopenia	288	Neutropenia	11:72288599	A:0.30188	0.294179	0.108724	0.0099843	1.34202	1.08, 1.66	176	19456
