# Supplementary material for: eMERGE Phenome-Wide Association Study (PheWAS) identifies clinical associations and pleiotropy for stop-gain variants
Source: BMC Med Genomics. 2016 Aug 12;9(Suppl 1):32. doi: 10.1186/s12920-016-0191-8 (PMC4989894; doi:10.1186/s12920-016-0191-8)
Supplement: Additional file 4: Table S4. — Dataset 2 results at p-value significance of 0.01. (XLSX 58 kb) [file 12920_2016_191_MOESM4_ESM.xlsx]

## Sheet: Table 4
Supplementary Table 4: Dataset 2 results at pvalue significance of 0.01
Gene	SNP	ICD-9 Code Category	ICD-9 Category Description	ICD-9 Code	ICD-9 Code Description	CHR:BP	Coded Allele:MAF	Beta	SE	P-value	Odds Ratio	OR 95% Confidence Interval	Cases	Controls	GWAS trait
NA	rs601338	266	Deficiency of B-complex components	266.2	Other B-complex deficiencies	19:49206674	A:0.475769	-0.305155	0.0738347	3.72982e-05	0.737009	0.64, 0.85	386	19671	NA
AKR1E2	rs12240276	995	Sepsis and SIRS	995.92	Severe sepsis	10:4889403	T:0.115098	0.551911	0.123699	4.50366e-05	1.73657	1.36, 2.21	219	19929
KCNH2	rs1137617	787	Symptoms involving digestive system	787.02	Nausea alone	7:150648198	A:0.339629	0.217667	0.0557082	0.000110558	1.24317	1.11, 1.39	778	16881
NA	rs328	272	Disorders of lipoid metabolism	272.1	Pure hyperglyceridemia	8:19819724	G:0.094236	-0.541165	0.16228	0.000276549	0.58207	0.42, 0.80	336	19338	NA
SPATA8	rs3812907	388	Other disorders of ear	388.3	TINNITUS NOS	15:97327393	T:0.0932278	0.560809	0.142264	0.000372435	1.75209	1.33, 2.32	188	19200
IL34	rs4985556	205	Myeloid leukemia	205	Acute myeloid leukemia without mention of having achieved remission	16:70694000	A:0.0913225	-1.28498	0.453966	0.00042432	0.276656	0.11, 0.67	72	20268
PTH	rs6256	583	Nephritis and nephropathy, not specified as acute or chronic	583.9	Nephritis and nephropathy, not specified as acute or chronic, with unspecified pathological lesion in kidney	11:13514053	T:0.136858	0.750948	0.183573	0.000475786	2.11901	1.48, 3.04	75	20143
AKR1E2	rs12240276	733	Osteoporosis	733.09	Other osteoporosis	10:4889403	T:0.114657	-0.525714	0.163705	0.000504852	0.591133	0.43, 0.81	272	19827
SPERT	rs80072371	365	Glaucoma	365.1	OPEN-ANGLE GLAUCOMA NOS	13:46287373	A:0.0598882	-0.939786	0.326081	0.00062703	0.390711	0.21, 0.74	236	19626
PDE2A	rs1980091	781	Symptoms involving nervous and musculoskeletal systems	781	ABN INVOLUN MOVEMENT NEC	11:72288599	A:0.295573	-0.357886	0.107846	0.000707949	0.699153	0.57, 0.86	237	19078
IL17RB	rs1043261	373	Inflammation of eyelids	373	BLEPHARITIS NOS	3:53899276	T:0.0819516	-0.47884	0.151698	0.000717594	0.619502	0.46, 0.83	453	19028
DPT	rs12060879	462	Acute upper respiratory infections of multiple or unspecified sites	462	Acute pharyngitis	1:168665811	A:0.0195308	-0.770251	0.269068	0.000842798	0.462897	0.27, 0.78	607	17467
IL17RB	rs1043261	278	Overweight, obesity	278.01	Morbid obesity	3:53899276	T:0.0816764	-0.259517	0.0809246	0.000879522	0.771424	0.66, 0.90	1432	18182
IL34	rs4985556	621	Disorders of uterus, not elsewhere classified	621	Polyp of corpus uteri	16:70694000	A:0.0914664	0.805269	0.209821	0.00105919	2.2373	1.48, 3.38	90	20054
KCNJ11	rs5219	790	Nonspecific findings on examination of blood	790.6	Other abnormal blood chemistry	11:17409572	T:0.301365	0.160127	0.0487779	0.00113112	1.17366	1.07, 1.29	1153	16870	Type 2 diabetes
KCNJ11	rs5219	368	Visual disturbances	368.2	Diplopia	11:17409572	T:0.304842	0.411848	0.120643	0.00114676	1.5096	1.19, 1.91	146	19989	Type 2 diabetes
KCNH2	rs1137617	244	Acquired hypothyroidism	244.1	Other postablative hypothyroidism	7:150648198	A:0.339445	-0.582153	0.180041	0.00115748	0.558694	0.39, 0.80	96	19483
SPATA8	rs3812907	300	Anxiety, dissociative and somatoform disorders	300	ANXIETY STATE NOS	15:97327393	T:0.0933167	0.223008	0.0667973	0.0011787	1.24983	1.10, 1.42	1313	17076
AKR1E2	rs12240276	571	Chronic liver disease and cirrhosis	571.5	Cirrhosis of liver without mention of alcohol	10:4889403	T:0.11494	0.377076	0.10855	0.00122701	1.45802	1.18, 1.80	341	20000
DHRS4L2	rs1811890	389	Hearing loss	389.18	Sensorineural hearing loss, bilateral	14:24470138	T:0.0481176	0.634378	0.173138	0.00128258	1.88585	1.34, 2.65	233	18201
NA	rs16910526	112	Candidiasis	112.84	Candidal esophagitis	12:10271087	C:0.0632469	-2.382	1.27722	0.00131957	0.0923657	0.01, 1.13	52	20281	NA
SPERT	rs80072371	362	Other retinal disorders	362.34	Transient retinal arterial occlusion	13:46287373	A:0.0599546	-2.36603	1.27274	0.00138281	0.0938526	0.01, 1.14	48	19792
NA	rs601338	272	Disorders of lipoid metabolism	272.4	Other and unspecified hyperlipidemia	19:49206674	A:0.474707	0.0784143	0.0246231	0.00142902	1.08157	1.03, 1.14	7291	10461	NA
DPT	rs12060879	623	Noninflammatory disorders of vagina	623.8	Other specified noninflammatory disorders of vagina	1:168665811	A:0.0189552	-1.15645	0.469672	0.00155919	0.314601	0.13, 0.79	139	19750
PDE2A	rs1980091	367	Disorders of refraction and accommodation	367.4	Presbyopia	11:72288599	A:0.295158	-0.14402	0.0458431	0.00159727	0.86587	0.79, 0.95	2621	15100
SPERT	rs80072371	786	Symptoms involving respiratory system and other chest symptoms	786.6	Swelling, mass, or lump in chest	13:46287373	A:0.0600218	0.495873	0.142388	0.00165397	1.64193	1.24, 2.17	316	18977
IL17RB	rs1043261	648	Other current conditions in the mother classifiable elsewhere, but complicating pregnancy, childbirth, or the puerperium	648.83	Abnormal glucose tolerance of mother, antepartum	3:53899276	T:0.0817955	-1.46976	0.58039	0.00167751	0.229981	0.07, 0.72	52	20377
SPATA8	rs3812907	996	Complications peculiar to certain specified procedures	996.1	Mechanical complication of other vascular device, implant, and graft	15:97327393	T:0.0938353	-1.06802	0.409601	0.00168868	0.343688	0.15, 0.77	87	19703
NA	rs16910526	527	Diseases of the salivary glands	527.7	Disturbance of salivary secretion	12:10271087	C:0.0631639	-2.34902	1.25398	0.00170088	0.0954627	0.01, 1.11	35	20206	NA
AKR1E2	rs12240276	373	Inflammation of eyelids	373.2	Chalazion	10:4889403	T:0.114499	-1.07846	0.406107	0.00178083	0.340119	0.15, 0.75	64	20185
NA	rs16910526	794	Nonspecific abnormal results of function studies	794.5	Nonspecific abnormal results of function study of thyroid	12:10271087	C:0.0631542	-1.0026	0.388842	0.00182192	0.366924	0.17, 0.79	112	19950	NA
IL34	rs4985556	426	Conduction disorders	426.4	Right bundle branch block	16:70694000	A:0.0916688	-0.596926	0.213164	0.00186168	0.550501	0.36, 0.84	206	19719
KCNH2	rs1137617	578	Gastrointestinal hemorrhage	578.9	GASTROINTEST HEMORR NOS	7:150648198	A:0.338272	-0.20947	0.0685895	0.00212706	0.811014	0.71, 0.93	532	18231
CDH15	rs2270416	789	Other symptoms involving abdomen and pelvis	789.02	Abdominal pain, left upper quadrant	16:89261482	A:0.0357125	-1.6299	0.770165	0.00223211	0.195949	0.04, 0.89	94	19661
NA	rs16910526	276	Disorders of fluid, electrolyte, and acid-base balance	276.2	Acidosis	12:10271087	C:0.0630192	-0.656286	0.247035	0.00239709	0.518774	0.32, 0.84	286	19335	NA
DHRS4L2	rs1811890	454	Varicose veins	454	LEG VARICOSITY W ULCER	14:24470138	T:0.0474922	-1.37309	0.601046	0.00243138	0.253323	0.08, 0.82	97	19043
NA	rs16910526	202	Other malignant neoplasms of lymphoid and histiocytic tissue	202.8	Other malignant lymphomas, unspecified site, extranodal and solid organ sites	12:10271087	C:0.0632787	-0.55651	0.204852	0.00245206	0.573206	0.38, 0.86	304	20003	NA
KCNH2	rs1137617	225	Benign neoplasm of brain and other parts of nervous system	225.2	Benign neoplasm of cerebral meninges	7:150648198	A:0.339268	0.464748	0.144683	0.00256484	1.59161	1.20, 2.11	92	19568
TIMM44	rs11542188	384	Other disorders of tympanic membrane	384.2	Perforation of tympanic membrane, unspecified	19:7992126	A:0.0708116	-1.637	0.759059	0.00258875	0.194563	0.04, 0.86	53	19859
DPT	rs12060879	790	Nonspecific findings on examination of blood	790.21	Impaired fasting glucose	1:168665811	A:0.0200293	-2.27138	1.35806	0.00263883	0.10317	0.01, 1.48	412	19359
CDH15	rs2270416	372	Disorders of conjunctiva	372.14	Other chronic allergic conjunctivitis	16:89261482	A:0.0355275	-1.00045	0.419538	0.00278201	0.367714	0.16, 0.84	189	19500
IL34	rs4985556	577	Diseases of pancreas	577	Acute pancreatitis	16:70694000	A:0.0915018	-0.575798	0.213407	0.00282077	0.562256	0.37, 0.85	212	19957
DPT	rs12060879	427	Cardiac dysrhythmias	427.9	CARDIAC DYSRHYTHMIA NOS	1:168665811	A:0.0205657	0.808264	0.23712	0.00282756	2.24401	1.41, 3.57	645	17881
SPATA8	rs3812907	274	Gout	274.9	GOUT NOS	15:97327393	T:0.0940392	0.255256	0.0816573	0.00283362	1.29079	1.10, 1.51	788	18773
FAM129B	rs75835777	625	Pain and other symptoms associated with female genital organs	625.9	Unspecified symptom associated with female genital organs	9:130289485	A:0.00730412	1.12671	0.306346	0.00288022	3.08549	1.69, 5.62	349	18476
CDH15	rs2270416	197	Secondary malignant neoplasm of respiratory and digestive systems	197.7	Malignant neoplasm of liver, specified as secondary	16:89261482	A:0.0356382	-0.937279	0.387533	0.00288639	0.391692	0.18, 0.84	221	19954
KCNJ11	rs5219	799	Other ill-defined and unknown causes of morbidity and mortality	799.3	DEBILITY NOS	11:17409572	T:0.303577	0.204905	0.0676971	0.0029504	1.22741	1.07, 1.40	514	19280	Type 2 diabetes
CDH15	rs2270416	345	Epilepsy and recurrent seizures	345.1	Generalized convulsive epilepsy, without mention of intractable epilepsy	16:89261482	A:0.0356931	1.00952	0.265563	0.00304842	2.74428	1.63, 4.62	78	20108
GBE1	rs2229519	332	Parkinson's disease	332	PARALYSIS AGITANS	3:81698130	C:0.291605	-0.350814	0.120334	0.00304893	0.704115	0.56, 0.89	185	20221
ITGA7	rs7971022	110	Dermatophytosis	110.4	Dermatophytosis of foot	12:56089344	G:0.0154307	-2.1849	1.37987	0.00307619	0.112489	0.01, 1.68	212	19165
AKR1E2	rs12240276	272	Disorders of lipoid metabolism	272.2	Mixed hyperlipidemia	10:4889403	T:0.114884	-0.177143	0.0612444	0.00309934	0.83766	0.74, 0.94	1764	17586
NA	rs328	753	Congenital anomalies of urinary system	753.13	Polycystic kidney, autosomal dominant	8:19819724	G:0.0940089	-1.61749	0.73153	0.00310235	0.198396	0.05, 0.83	35	20362	NA
CDH15	rs2270416	599	Other disorders of urethra and urinary tract	599.7	Hematuria	16:89261482	A:0.0358505	-0.416007	0.1531	0.00312685	0.659676	0.49, 0.89	942	17677
NA	rs35233100	135	Sarcoidosis	135	Sarcoidosis	11:47306630	T:0.0268653	-2.18917	1.34957	0.0032169	0.11201	0.01, 1.58	157	18473	NA
PTH	rs6256	356	Hereditary and idiopathic peripheral neuropathy	356.9	Unspecified idiopathic peripheral neuropathy	11:13514053	T:0.136866	0.235042	0.0764559	0.00322121	1.26496	1.09, 1.47	627	18746
HADHA	rs11552518	211	Benign neoplasm of other parts of digestive system	211.3	Benign neoplasm of colon	2:26455127	A:0.178175	-0.151889	0.0524375	0.00324895	0.859084	0.78, 0.95	1557	16372
KCNH2	rs1137617	366	Cataract	366.16	SENILE NUCLEAR CATARACT	7:150648198	A:0.340293	-0.129678	0.0443605	0.00327869	0.878378	0.81, 0.96	1321	17022
KCNJ11	rs5219	204	Lymphoid leukemia	204.1	Chronic lymphoid leukemia without mention of having achieved remission	11:17409572	T:0.3053	0.481756	0.152395	0.00331114	1.61891	1.20, 2.18	83	20387	Type 2 diabetes
ITGA7	rs7971022	288	Diseases of white blood cells	288.8	Other specified disease of white blood cells	12:56089344	G:0.0151322	-1.57148	0.80796	0.00332203	0.207738	0.04, 1.01	178	19416
DPT	rs12060879	250	Diabetes mellitus, Type 1	250.61	Diabetes mellitus type I [insulin dependent type] [IDDM] [juvenile type], not stated as uncontrolled, with neurological manifestations	1:168665811	A:0.0193724	1.13678	0.316287	0.0033529	3.11672	1.68, 5.79	120	20115
SPATA8	rs3812907	724	Other and unspecified disorders of back	724.4	Thoracic or lumbosacral neuritis or radiculitis, unspecified	15:97327393	T:0.093227	-0.248539	0.0883496	0.00339405	0.779939	0.66, 0.93	958	18221
IL17RB	rs1043261	786	Symptoms involving respiratory system and other chest symptoms	786.6	Swelling, mass, or lump in chest	3:53899276	T:0.0818458	-0.46366	0.172929	0.00340911	0.628977	0.45, 0.88	325	19450
CDH15	rs2270416	787	Symptoms involving digestive system	787.01	Nausea with vomiting	16:89261482	A:0.0361773	-0.370579	0.136057	0.00343618	0.690335	0.53, 0.90	1121	17081
SPATA8	rs3812907	569	Other disorders of intestine	569.49	Other specified disorders of rectum and anus	15:97327393	T:0.0935318	-1.07997	0.445291	0.0035099	0.339606	0.14, 0.81	67	19552
NA	rs16910526	785	Symptoms involving cardiovascular system	785.6	Enlargement of lymph nodes	12:10271087	C:0.0628505	-0.446969	0.167451	0.00352488	0.639564	0.46, 0.89	447	18630	NA
CC2D2A	rs1861050	285	Other and unspecified anemias	285.21	Anemia in chronic kidney disease	4:15482360	T:0.0536033	0.373242	0.119233	0.00357489	1.45244	1.15, 1.83	451	19697	Conduct disorder (case status)
NA	rs328	726	Peripheral enthesopathies and allied syndromes	726.72	Tibialis tendinitis	8:19819724	G:0.0940293	0.711068	0.205599	0.00359872	2.03616	1.36, 3.05	75	20174	NA
DHRS4L2	rs1811890	789	Other symptoms involving abdomen and pelvis	789	Abdominal pain	14:24470138	T:0.0478145	0.523631	0.166634	0.00360815	1.68815	1.22, 2.34	389	18005
PDE2A	rs1980091	367	Disorders of refraction and accommodation	367.1	Myopia	11:72288599	A:0.295802	-0.149306	0.0517188	0.00361203	0.861306	0.78, 0.95	1292	16955
DPT	rs12060879	274	Gout	274.9	GOUT NOS	1:168665811	A:0.0194023	0.52759	0.166689	0.00362368	1.69484	1.22, 2.35	802	19041
SPERT	rs80072371	959	Injury, other and unspecified	959.3	Other and unspecified injury to elbow, forearm, and wrist	13:46287373	A:0.0601854	-1.32519	0.599211	0.00363745	0.265752	0.08, 0.86	72	19235
HADHA	rs11552518	486	Pneumonia, organism unspecified	486	Pneumonia, organism unspecified	2:26455127	A:0.179214	0.13318	0.0451883	0.0036383	1.14246	1.05, 1.25	1954	16655
GBE1	rs2229519	522	Diseases of pulp and periapical tissues	522.5	PERIAPICAL ABSCESS	3:81698130	C:0.292025	-0.429431	0.148871	0.00366994	0.650879	0.49, 0.87	128	19848
JAG1	rs1051419	211	Benign neoplasm of other parts of digestive system	211.1	Benign neoplasm of stomach	20:10620386	A:0.304639	0.509378	0.160818	0.00377313	1.66426	1.21, 2.28	73	17968
KCNH2	rs1137617	592	Nephrolithiasis	592.1	Calculus of ureter	7:150648198	A:0.338369	0.265657	0.0895877	0.00386808	1.30429	1.09, 1.55	256	19205
SPERT	rs80072371	459	Other disorders of circulatory system	459.9	Unspecified circulatory system disorder	13:46287373	A:0.0600041	-1.56345	0.751621	0.00398189	0.209412	0.05, 0.91	58	19599
SPATA8	rs3812907	338	Pain, not elsewhere classified	338.19	Other acute pain	15:97327393	T:0.0934013	-0.721269	0.282409	0.00405661	0.486135	0.28, 0.85	124	19592
DPT	rs12060879	996	Complications peculiar to certain specified procedures	996.81	Complications of transplanted kidney	1:168665811	A:0.0194488	0.634637	0.201779	0.00416162	1.88634	1.27, 2.80	352	19932
GBE1	rs2229519	789	Other symptoms involving abdomen and pelvis	789.02	Abdominal pain, left upper quadrant	3:81698130	C:0.291289	0.446036	0.142345	0.00424191	1.56211	1.18, 2.06	95	19868
IL34	rs4985556	196	Secondary and unspecified malignant neoplasm of lymph nodes	196	Secondary and unspecified malignant neoplasm of lymph nodes of head, face, and neck	16:70694000	A:0.0914688	-0.931454	0.379565	0.00426912	0.39398	0.19, 0.83	73	20229
NA	rs35233100	518	Other diseases of lung	518.81	Acute respiratory failure	11:47306630	T:0.0265996	0.437759	0.141943	0.00429824	1.54923	1.17, 2.05	544	17445	NA
NA	rs328	581	Nephrotic syndrome	581.81	Nephrotic syndrome in diseases classified elsewhere	8:19819724	G:0.0939619	-2.20231	1.18837	0.00430802	0.110547	0.01, 1.14	24	20330	NA
NA	rs328	716	Other and unspecified arthropathies	716.9	Arthropathy, unspecified, site unspecified	8:19819724	G:0.0941718	-0.363878	0.136349	0.0043659	0.694976	0.53, 0.91	451	18886	NA
CC2D2A	rs1861050	250	Diabetes mellitus, Type 2	250.5	Diabetes mellitus type II [non-insulin dependent type] [NIDDM type] [adult-onset type] or unspecified type, not stated as uncontrolled, with ophthalmic manifestations	4:15482360	T:0.0532805	0.388252	0.125709	0.00446161	1.4744	1.15, 1.89	428	19645	Conduct disorder (case status)
NA	rs328	530	Diseases of esophagus	530.85	BARRETT'S ESOPHAGUS	8:19819724	G:0.0939301	0.504141	0.15829	0.00456406	1.65556	1.21, 2.26	149	20148	NA
PTH	rs6256	296	Depression	296.31	Major depressive disorder, recurrent episode, mild degree	11:13514053	T:0.136588	-0.676014	0.260519	0.00461323	0.50864	0.31, 0.85	94	20164
ITGA7	rs7971022	719	Other and unspecified disorders of joint	719.46	Pain in joint involving lower leg	12:56089344	G:0.0150502	-0.38955	0.146788	0.00462506	0.677362	0.51, 0.90	2706	14337
FAM129B	rs75835777	362	Degeneration of macula and posterior pole of retina	362.51	Nonexudative senile macular degeneration of retina	9:130289485	A:0.00711616	-1.55156	0.825948	0.0046708	0.211917	0.04, 1.07	398	19135
TIMM44	rs11542188	368	Visual disturbances	368.4	VISUAL FIELD DEFECT NOS	19:7992126	A:0.0710738	-1.15378	0.510897	0.00471351	0.315442	0.12, 0.86	76	19657
CC2D2A	rs1861050	362	Other retinal disorders	362.01	Background diabetic retinopathy	4:15482360	T:0.0529743	0.360798	0.118451	0.00473102	1.43447	1.14, 1.81	495	19543	Conduct disorder (case status)
KCNH2	rs1137617	289	hypercoagulable state	289.81	Primary hypercoagulable state	7:150648198	A:0.339395	-0.374743	0.132223	0.00473645	0.687466	0.53, 0.89	145	19403
AKR1E2	rs12240276	790	Nonspecific findings on examination of blood	790.7	BACTEREMIA	10:4889403	T:0.114888	0.287998	0.0965515	0.00479979	1.33375	1.10, 1.61	462	19601
CDH15	rs2270416	692	Contact dermatitis and other eczema	692.9	Contact dermatitis and other eczema, unspecified cause	16:89261482	A:0.0355364	-0.341971	0.129193	0.00485777	0.710369	0.55, 0.92	1364	15900
DHRS4L2	rs1811890	599	Other disorders of urethra and urinary tract	599.71	GROSS HEMATURIA	14:24470138	T:0.0477694	-1.28881	0.597116	0.00487057	0.275599	0.09, 0.89	86	18922
NA	rs1815739	780	Convulsions	780.39	Other convulsions	11:66328095	T:0.39081	0.17975	0.0630798	0.00491978	1.19692	1.06, 1.35	566	19248	NA
KCNJ11	rs5219	401	hypertension	401.9	HYPERTENSION NOS	11:17409572	T:0.303862	0.0707751	0.0252781	0.00500688	1.07334	1.02, 1.13	10160	7682	Type 2 diabetes
CC2D2A	rs1861050	716	Other and unspecified arthropathies	716.96	Arthropathy unspecified, involving lower leg	4:15482360	T:0.0535759	0.781568	0.227068	0.00501703	2.1849	1.40, 3.41	107	19930	Conduct disorder (case status)
DHRS4L2	rs1811890	785	Symptoms involving cardiovascular system	785	TACHYCARDIA NOS	14:24470138	T:0.0481253	0.354846	0.119399	0.00526915	1.42596	1.13, 1.80	653	16843
NA	rs2814778	847	Sprains and strains	847	Neck sprain	1:159174683	C:0.165807	-0.985246	0.317023	0.00531133	0.373347	0.20, 0.69	224	19549	NA
DHRS4L2	rs1811890	70	Viral hepatitis B	70.32	Viral hepatitis B without mention of hepatic coma, chronic, without mention of hepatitis delta	14:24470138	T:0.0476277	-1.5429	0.749644	0.00531833	0.21376	0.05, 0.93	58	19143
PDE2A	rs1980091	610	Benign mammary dysplasias	610	Solitary cyst of breast	11:72288599	A:0.295571	-0.702875	0.252807	0.00548705	0.49516	0.30, 0.81	45	19529
DHRS4L2	rs1811890	300	Anxiety, dissociative and somatoform disorders	300	ANXIETY STATE NOS	14:24470138	T:0.0472219	0.260194	0.0901781	0.00564078	1.29718	1.09, 1.55	1249	16317
NA	rs328	794	Nonspecific abnormal results of function studies	794.8	Nonspecific abnormal results of function study of liver	8:19819724	G:0.0940263	0.367702	0.122375	0.00569216	1.44441	1.14, 1.84	299	19270	NA
TIMM44	rs11542188	470	Deviated nasal septum	470	Deviated nasal septum	19:7992126	A:0.0706637	-0.591782	0.240723	0.00570064	0.55334	0.35, 0.89	221	19110
DPT	rs12060879	288	Neutropenia and leukopenia	288	Neutropenia	1:168665811	A:0.0196399	-2.14149	1.35046	0.00572151	0.11748	0.01, 1.66	165	20049
NA	rs328	304	Drug dependence	304	OPIOID DEPENDENCE-UNSPEC	8:19819724	G:0.0941961	0.569192	0.178075	0.0057281	1.76684	1.25, 2.50	124	20190	NA
KCNJ11	rs5219	362	Degeneration of macula and posterior pole of retina	362.51	Nonexudative senile macular degeneration of retina	11:17409572	T:0.304372	-0.21564	0.0785148	0.00578224	0.806025	0.69, 0.94	411	19696	Type 2 diabetes
ITGA7	rs7971022	995	Anaphylactic shock and angioedema	995.2	Other and unspecified adverse effect of drug, medicinal and biological substance (due) to correct medicinal substance properly administered	12:56089344	G:0.0150865	-1.24528	0.629906	0.00591289	0.28786	0.08, 0.99	237	19118
JAG1	rs1051419	197	Secondary malignant neoplasm of respiratory and digestive systems	197	Secondary malignant neoplasm of lung	20:10620386	A:0.304402	-0.32923	0.120897	0.00599353	0.719478	0.57, 0.91	180	18041
CC2D2A	rs1861050	793	Nonspecific abnormal findings on radiological and other examination of body structure	793.8	Abnormal mammogram, unspecified	4:15482360	T:0.0535825	0.33631	0.116885	0.00617325	1.39977	1.11, 1.76	607	18765	Conduct disorder (case status)
KCNH2	rs1137617	278	Overweight, obesity	278.02	Overweight	7:150648198	A:0.339694	0.338377	0.11804	0.00619966	1.40267	1.11, 1.77	163	18991
NA	rs16910526	920	superficial, contusion, crushing injuries	920	Contusion of face, scalp, and neck except eye(s)	12:10271087	C:0.0631534	0.846126	0.247973	0.00621102	2.3306	1.43, 3.79	61	19740	NA
NA	rs328	691	Atopic dermatitis and related conditions	691.8	OTHER ATOPIC DERMATITIS	8:19819724	G:0.0942726	-1.02539	0.447381	0.00622979	0.358657	0.15, 0.86	68	19906	NA
SPERT	rs80072371	556	Ulcerative colitis	556.9	Ulcerative colitis, unspecified	13:46287373	A:0.0599156	0.665919	0.204559	0.00624607	1.94628	1.30, 2.91	121	19782
TIMM44	rs11542188	197	Secondary malignant neoplasm of respiratory and digestive systems	197	Secondary malignant neoplasm of lung	19:7992126	A:0.0707818	-0.60068	0.247861	0.00628387	0.548439	0.34, 0.89	195	19683
NA	rs35233100	154	Malignant neoplasm of rectum, rectosigmoid junction, and anus	154.1	Malignant neoplasm of rectum	11:47306630	T:0.0268298	-1.48047	0.78624	0.00630778	0.227531	0.05, 1.06	88	18548	NA
IL34	rs4985556	715	Osteoarthrosis and allied disorders	715.35	Osteoarthrosis, localized, not specified whether primary or secondary, involving pelvic region and thigh	16:70694000	A:0.0911645	0.422786	0.140895	0.00633823	1.52621	1.16, 2.01	197	19734
NA	rs16910526	583	Nephritis and nephropathy, not specified as acute or chronic	583.9	Nephritis and nephropathy, not specified as acute or chronic, with unspecified pathological lesion in kidney	12:10271087	C:0.0635081	-1.25023	0.600299	0.00636601	0.286439	0.09, 0.93	75	20198	NA
DHRS4L2	rs1811890	436	Acute, but ill-defined cerebrovascular disease	436	Acute, but ill-defined cerebrovascular disease	14:24470138	T:0.0478995	0.434413	0.145103	0.00637228	1.54406	1.16, 2.05	387	18204
KCNH2	rs1137617	727	Other disorders of synovium, tendon, and bursa	727.43	GANGLION NOS	7:150648198	A:0.338181	-0.474018	0.171564	0.00637357	0.622496	0.44, 0.87	80	19207
GBE1	rs2229519	493	Asthma	493.2	Chronic obstructive asthma, without mention of status asthmaticus	3:81698130	C:0.291987	0.270116	0.0944692	0.00639132	1.31012	1.09, 1.58	248	19895
KCNJ11	rs5219	610	Benign mammary dysplasias	610.1	Diffuse cystic mastopathy	11:17409572	T:0.304224	-0.194069	0.0717606	0.00640521	0.823601	0.72, 0.95	596	18957	Type 2 diabetes
NA	rs2814778	435	Transient cerebral ischemia	435.9	Unspecified transient cerebral ischemia	1:159174683	C:0.167473	0.601721	0.219957	0.00641652	1.82526	1.19, 2.81	437	19187	NA
NA	rs16910526	701	Other hypertrophic and atrophic conditions of skin	701.1	Keratoderma, acquired	12:10271087	C:0.0627685	-0.663905	0.276844	0.00642305	0.514837	0.30, 0.89	183	19134	NA
IL34	rs4985556	723	Other disorders of cervical region	723.1	Cervicalgia	16:70694000	A:0.0904035	0.178931	0.0638916	0.00642959	1.19594	1.06, 1.36	1537	16355
HADHA	rs11552518	710	Lupus erythematosus	710	Systemic lupus erythematosus	2:26455127	A:0.179987	0.412762	0.138468	0.00643876	1.51099	1.15, 1.98	172	20235
SPERT	rs80072371	593	Other disorders of kidney and ureter	593.9	Unspecified disorder of kidney and ureter	13:46287373	A:0.0604237	-0.265767	0.102784	0.00650153	0.766618	0.63, 0.94	1117	17245
IL34	rs4985556	278	Overweight, obesity	278.1	Localized adiposity	16:70694000	A:0.0913659	-0.951179	0.411377	0.00651478	0.386285	0.17, 0.87	64	20135
DHRS4L2	rs1811890	274	Gout	274.9	GOUT NOS	14:24470138	T:0.047675	-0.357535	0.141012	0.00658322	0.699398	0.53, 0.92	754	17956
PTH	rs6256	780	Altered mental status	780.09	Other alteration of consciousness	11:13514053	T:0.136274	0.241806	0.0852369	0.0066714	1.27355	1.08, 1.51	530	18751
SPATA8	rs3812907	250	Diabetes mellitus, Type 2	250.7	Diabetes mellitus type II [non-insulin dependent type] [NIDDM type] [adult-onset type] or unspecified type, not stated as uncontrolled, with peripheral circulatory disorders	15:97327393	T:0.0935834	-0.756913	0.318068	0.00667684	0.469112	0.25, 0.88	121	19765
GBE1	rs2229519	701	Other hypertrophic and atrophic conditions of skin	701.9	Unspecified hypertrophic and atrophic conditions of skin	3:81698130	C:0.290993	0.281918	0.0994374	0.00685511	1.32567	1.09, 1.61	222	18775
KCNJ11	rs5219	424	endocarditis	424.9	ENDOCARDITIS NOS	11:17409572	T:0.305167	-0.527008	0.192212	0.0068572	0.590369	0.41, 0.86	70	20214	Type 2 diabetes
DHRS4L2	rs1811890	626	Disorders of menstruation and other abnormal bleeding from female genital tract	626.8	Other disorders of menstruation and other abnormal bleeding from female genital tract	14:24470138	T:0.0472951	0.606258	0.197776	0.00705117	1.83356	1.24, 2.70	177	18567
DHRS4L2	rs1811890	429	Ill-defined descriptions and complications of heart disease	429.9	HEART DISEASE NOS	14:24470138	T:0.0475189	-0.741389	0.321354	0.00712392	0.476452	0.25, 0.89	207	18091
NA	rs35233100	274	Gout	274.9	GOUT NOS	11:47306630	T:0.0267133	0.409648	0.14006	0.00716375	1.50629	1.14, 1.98	737	17400	NA
NA	rs601338	790	Nonspecific findings on examination of blood	790.22	Impaired glucose tolerance test (oral)	19:49206674	A:0.475229	0.451559	0.158562	0.00719377	1.57076	1.15, 2.14	73	20213	NA
NA	rs16910526	135	Sarcoidosis	135	Sarcoidosis	12:10271087	C:0.0632175	-0.913435	0.416474	0.00726482	0.401144	0.18, 0.91	166	20216	NA
FAM129B	rs75835777	276	Disorders of fluid, electrolyte, and acid-base balance	276.2	Acidosis	9:130289485	A:0.00703562	-2.00932	1.40145	0.00735932	0.13408	0.01, 2.09	284	18833
DPT	rs12060879	455	Hemorrhoids	455.3	External hemorrhoids without mention of complication	1:168665811	A:0.0197159	-1.47231	0.784135	0.00747032	0.229395	0.05, 1.07	91	19411
NA	rs1815739	287	Purpura and other hemorrhagic conditions	287.5	THROMBOCYTOPENIA NOS	11:66328095	T:0.390927	-0.164309	0.0614749	0.00753569	0.84848	0.75, 0.96	618	19011	NA
TIMM44	rs11542188	610	Benign mammary dysplasias	610	Solitary cyst of breast	19:7992126	A:0.0705975	-1.48298	0.749239	0.00755187	0.22696	0.05, 0.99	45	19637
SPERT	rs80072371	730	Osteomyelitis, periostitis, and other infections involving bone	730.27	Unspecified osteomyelitis involving ankle and foot	13:46287373	A:0.0599265	-0.989177	0.453003	0.00766557	0.371883	0.15, 0.90	97	19769
NA	rs16910526	733	Other disorders of bone and cartilage	733.82	Nonunion of fracture	12:10271087	C:0.0631221	-0.911387	0.414454	0.00772164	0.401966	0.18, 0.91	97	20197	NA
FAM129B	rs75835777	431	INTRACEREBRAL HEMORRHAGE	431	INTRACEREBRAL HEMORRHAGE	9:130289485	A:0.00715514	1.51904	0.401752	0.0077596	4.56784	2.08, 10.04	109	19667
CC2D2A	rs1861050	453	Pulmonary embolus and DVT	453.9	Embolism and thrombosis of unspecified site	4:15482360	T:0.0539201	-0.802363	0.356978	0.00786658	0.448268	0.22, 0.90	179	19999	Conduct disorder (case status)
NA	rs2814778	455	Hemorrhoids	455.3	External hemorrhoids without mention of complication	1:159174683	C:0.163782	-0.840847	0.278933	0.00792037	0.431345	0.25, 0.75	93	19436	NA
PTH	rs6256	413	Angina pectoris	413.9	Other and unspecified angina pectoris	11:13514053	T:0.135577	-0.185506	0.0718784	0.00792091	0.830684	0.72, 0.96	1011	17934
NA	rs35233100	275	Disorders of mineral metabolism	275.3	Disorders of phosphorus metabolism	11:47306630	T:0.0266605	0.666814	0.216519	0.00792253	1.94802	1.27, 2.98	179	18069	NA
ITGA7	rs7971022	719	Other and unspecified disorders of joint	719.41	Pain in joint involving shoulder region	12:56089344	G:0.0155927	-0.389853	0.158081	0.00800994	0.677156	0.50, 0.92	2143	15269
FAM129B	rs75835777	708	Urticaria	708.9	URTICARIA NOS	9:130289485	A:0.00725461	1.51428	0.404668	0.00801377	4.54615	2.06, 10.05	112	19255
NA	rs16910526	621	Disorders of uterus, not elsewhere classified	621	Polyp of corpus uteri	12:10271087	C:0.0633294	0.759922	0.236255	0.008092	2.13811	1.35, 3.40	91	20105	NA
DHRS4L2	rs1811890	724	Other and unspecified disorders of back	724	SPINAL STENOSIS NOS	14:24470138	T:0.0474859	-0.854927	0.385961	0.00812157	0.425314	0.20, 0.91	154	18799
JAG1	rs1051419	296	Depression	296.32	Major depressive disorder, recurrent episode, moderate degree	20:10620386	A:0.305132	-0.282245	0.108004	0.00813986	0.754089	0.61, 0.93	241	17861
SPERT	rs80072371	655	Known or suspected fetal abnormality affecting management of mother	655.83	Other known or suspected fetal abnormality, not elsewhere classified, affecting management of mother, antepartum condition or complication	13:46287373	A:0.0599034	-1.46761	0.755408	0.00819514	0.230476	0.05, 1.01	40	19842
DHRS4L2	rs1811890	438	Late effects of cerebrovascular disease	438.21	Hemiplegia affecting dominant side as late effect of cerebrovascular disease	14:24470138	T:0.0476091	-2.03556	1.21755	0.00824813	0.130607	0.01, 1.42	37	19161
NA	rs328	785	Symptoms involving cardiovascular system	785.2	Undiagnosed cardiac murmurs	8:19819724	G:0.0941121	-0.381336	0.154978	0.00825616	0.682948	0.50, 0.93	337	18736	NA
KCNH2	rs1137617	786	Symptoms involving respiratory system and other chest symptoms	786.51	Precordial pain	7:150648198	A:0.341772	0.366356	0.131065	0.00831607	1.44247	1.12, 1.86	129	18654
CDH15	rs2270416	571	Chronic liver disease and cirrhosis	571.8	Other chronic nonalcoholic liver disease	16:89261482	A:0.0358435	0.500578	0.169619	0.00833425	1.64967	1.18, 2.30	328	19020
CDH15	rs2270416	471	Nasal polyps	471	Polyp of nasal cavity	16:89261482	A:0.035534	-2.00896	1.27955	0.00836073	0.134128	0.01, 1.65	50	20156
TIMM44	rs11542188	998	Other complications of procedures, NEC	998.11	Hemorrhage complicating a procedure	19:7992126	A:0.0709434	0.768337	0.232642	0.00836644	2.15618	1.37, 3.40	66	19513
AKR1E2	rs12240276	514	Pulmonary congestion and hypostasis	514	Pulmonary congestion and hypostasis	10:4889403	T:0.114679	0.377604	0.130883	0.00851709	1.45879	1.13, 1.89	215	19466
PDE2A	rs1980091	600	Hyperplasia of prostate	600.01	Hypertrophy (benign) of prostate with urinary obstruction and other lower urinary tract symptoms (LUTS)	11:72288599	A:0.295544	0.22606	0.0834647	0.00855672	1.25365	1.06, 1.48	329	19130
TIMM44	rs11542188	727	Other disorders of synovium, tendon, and bursa	727.04	Radial styloid tenosynovitis	19:7992126	A:0.0710856	-0.806975	0.35928	0.00855964	0.446206	0.22, 0.90	112	19674
DHRS4L2	rs1811890	600	Hyperplasia of prostate	600	Hypertrophy (benign) of prostate without urinary obstruction and other lower urinary tract symptoms (LUTS)	14:24470138	T:0.0475765	-0.375557	0.151829	0.00870047	0.686907	0.51, 0.92	672	17793
CDH15	rs2270416	453	Pulmonary embolus and DVT	453.41	Venous embolism and thrombosis of deep vessels of proximal lower extremity	16:89261482	A:0.0357392	-1.4209	0.771136	0.00893601	0.241497	0.05, 1.09	81	19967
KCNH2	rs1137617	722	Intervertebral disc disorders	722.1	Displacement of lumbar intervertebral disc without myelopathy	7:150648198	A:0.339116	0.232943	0.0869225	0.00895129	1.26231	1.06, 1.50	291	18701
AKR1E2	rs12240276	293	Transient mental disorders due to conditions classified elsewhere	293	Delirium due to conditions classified elsewhere	10:4889403	T:0.114739	0.521071	0.17329	0.00896844	1.68383	1.20, 2.36	105	19971
GBE1	rs2229519	796	Other nonspecific abnormal findings	796.4	Other abnormal clinical findings	3:81698130	C:0.291874	0.300791	0.10871	0.00898132	1.35093	1.09, 1.67	176	19329
NA	rs2814778	724	Other and unspecified disorders of back	724.1	Pain in thoracic spine	1:159174683	C:0.165789	0.819927	0.301425	0.00900037	2.27033	1.26, 4.10	246	19315	NA
JAG1	rs1051419	493	Asthma	493.22	Chronic obstructive asthma, with acute exacerbation	20:10620386	A:0.305557	0.517729	0.175692	0.00911024	1.67821	1.19, 2.37	71	18122
PDE2A	rs1980091	289	Other diseases of blood and blood-forming organs	289.89	Other specified diseases of blood and blood-forming organs	11:72288599	A:0.295842	-0.553581	0.212043	0.0091552	0.574887	0.38, 0.87	61	19610
CC2D2A	rs1861050	438	Late effects of cerebrovascular disease	438.22	Hemiplegia affecting nondominant side as late effect of cerebrovascular disease	4:15482360	T:0.0537277	-1.44231	0.740558	0.00918342	0.236381	0.06, 1.01	48	20407	Conduct disorder (case status)
NA	rs35233100	787	Symptoms involving digestive system	787.6	Incontinence of feces	11:47306630	T:0.0268418	-1.97725	1.31596	0.00921141	0.138449	0.01, 1.83	64	18396	NA
NA	rs601338	293	Transient mental disorders due to conditions classified elsewhere	293.83	Mood disorder in conditions classified elsewhere	19:49206674	A:0.474846	-0.345955	0.128723	0.00923032	0.707544	0.55, 0.91	117	20178	NA
KCNJ11	rs5219	455	Hemorrhoids	455.6	HEMORRHOIDS NOS	11:17409572	T:0.302403	0.189699	0.0720108	0.0092994	1.20889	1.05, 1.39	542	18436	Type 2 diabetes
DPT	rs12060879	584	Acute renal failure	584.9	ACUTE RENAL FAILURE NOS	1:168665811	A:0.0193466	0.299974	0.110966	0.0093185	1.34982	1.09, 1.68	1603	17651
DPT	rs12060879	458	Hypotension	458.9	HYPOTENSION NOS	1:168665811	A:0.0196567	0.521837	0.183144	0.00936451	1.68512	1.18, 2.41	633	18241
FAM129B	rs75835777	706	Diseases of sebaceous glands	706.1	Other acne	9:130289485	A:0.00710851	1.13774	0.3408	0.0093722	3.11971	1.60, 6.08	224	19119
SPATA8	rs3812907	595	Cystitis	595.9	CYSTITIS NOS	15:97327393	T:0.0935374	-0.765193	0.336009	0.00937766	0.465244	0.24, 0.90	88	19610
TIMM44	rs11542188	338	Pain, not elsewhere classified	338.4	Chronic pain syndrome	19:7992126	A:0.0709417	0.637043	0.204296	0.00937798	1.89088	1.27, 2.82	100	19705
NA	rs1815739	571	Chronic liver disease and cirrhosis	571.8	Other chronic nonalcoholic liver disease	11:66328095	T:0.389872	0.21511	0.0812367	0.00949615	1.24	1.06, 1.45	327	19223	NA
PTH	rs6256	599	Other disorders of urethra and urinary tract	599.71	GROSS HEMATURIA	11:13514053	T:0.13684	-0.614342	0.258567	0.00950525	0.540997	0.33, 0.90	91	20031
TIMM44	rs11542188	789	Other symptoms involving abdomen and pelvis	789.59	Other ascites	19:7992126	A:0.07133	0.441575	0.152358	0.00956006	1.55515	1.15, 2.10	219	19345
NA	rs1815739	795	Other and nonspecific abnormal cytological, histological, immunological and DNA test findings	795	Abnormal Papanicolaou smear of cervix and cervical HPV	11:66328095	T:0.390932	-0.328804	0.125873	0.00959021	0.719784	0.56, 0.92	144	20036	NA
GBE1	rs2229519	788	Symptoms involving urinary system	788.41	Urinary frequency	3:81698130	C:0.291846	-0.148304	0.0580571	0.00970913	0.862169	0.77, 0.97	805	17518
JAG1	rs1051419	493	Asthma	493.1	Intrinsic asthma without mention of status asthmaticus	20:10620386	A:0.305496	-0.39089	0.154574	0.00978857	0.676455	0.50, 0.92	142	18035
NA	rs328	727	Other disorders of synovium, tendon, and bursa	727.05	Other tenosynovitis or hand and wrist	8:19819724	G:0.0934509	-0.549438	0.235146	0.00979327	0.577274	0.36, 0.92	161	19689	NA
AKR1E2	rs12240276	362	Degeneration of macula and posterior pole of retina	362.51	Nonexudative senile macular degeneration of retina	10:4889403	T:0.114431	0.281252	0.10319	0.00987951	1.32479	1.08, 1.62	411	19719
NA	rs601338	695	Erythematous conditions	695.9	Unspecified erythematous condition	19:49206674	A:0.475529	-0.633548	0.223993	0.00990832	0.530706	0.34, 0.82	35	19989	NA
JAG1	rs1051419	569	Other disorders of intestine	569.49	Other specified disorders of rectum and anus	20:10620386	A:0.304147	0.507978	0.176075	0.00994402	1.66193	1.18, 2.35	61	17807
NA	rs35233100	574	Cholelithiasis	574.5	Calculus of bile duct without mention of cholecystitis, without mention of obstruction	11:47306630	T:0.0267583	-1.96177	1.31969	0.00995868	0.140609	0.01, 1.87	64	18491	NA
NA	rs601338	785	Symptoms involving cardiovascular system	785.9	Other symptoms involving cardiovascular system	19:49206674	A:0.474688	0.219183	0.0836667	0.00997473	1.24506	1.06, 1.47	294	18393	NA
